# Supplementary material for: Exosomal proteomics reveals fatty acid metabolism linked to gefitinib resistance in non-small cell lung cancer
Source: Cell Biol Toxicol. 2025 Dec 19;42(1):3. doi: 10.1007/s10565-025-10121-8 (PMC12717232; doi:10.1007/s10565-025-10121-8)
Supplement: Supplementary file 3 — Supplementary file2 (XLSX 560 KB) [file 10565_2025_10121_MOESM2_ESM.xlsx]

## Sheet: cell
Genes	Protein.Group	Log2FC	P_Value	Level
GATD3;GATD3B	A0A0B4J2D5;P0DPI2	0.478575	0.0135747	None
RBM47	A0AV96	0.0790778	0.0581035	None
IFT56	A0AVF1	-0.169956	0.202365	None
UBA6	A0AVT1	0.229724	0.00641461	None
ESYT2	A0FGR8	-0.290489	0.224899	None
MED19	A0JLT2	-0.235009	0.0895751	None
BLTP3B	A0JNW5	0.494035	0.0158556	None
SHTN1	A0MZ66	0.835555	8.24294e-06	None
TMEM223	A0PJW6	0.406694	0.000861509	None
TMEM120B	A0PK00	0.543588	0.00322599	None
ARHGAP10	A1A4S6	-1.26793	0.0504082	None
ILVBL	A1L0T0	0.00289062	0.967394	None
NDUFAF8	A1L188	-0.862673	0.0288843	None
PLEKHG3	A1L390	-1.14261	0.000430628	Down
ELOVL7	A1L3X0	0.373791	0.288272	None
SH3PXD2B	A1X283	-0.0450023	0.847311	None
PIPSL	A2A3N6	0.656223	0.0863114	None
NBAS	A2RRP1	0.244211	0.0109568	None
TARS3	A2RTX5	-0.00011064	0.999724	None
FAM234B	A2RU67	0.453232	0.0538873	None
TYW5	A2RUC4	0.145865	0.405715	None
DENND3	A2RUS2	0.890498	0.000279303	None
VWA8	A3KMH1	0.763757	0.184587	None
SBNO1	A3KN83	-1.43933	0.00868921	Down
GTPBP10	A4D1E9	0.188447	0.473152	None
WDR91	A4D1P6	2.70058	0.00237533	Up
DENND11	A4D1U4	0.578214	0.00479576	None
POTEF	A5A3E0	-0.560092	0.232747	None
VPS37C	A5D8V6	1.22777	0.0132219	Up
PEDS1	A5PLL7	-1.56586	0.00349008	Down
TRAPPC13	A5PLN9	0.278562	0.706434	None
CNOT1	A5YKK6	1.19251	0.477867	None
MAP1LC3B;MAP1LC3B2	A6NCE7;Q9GZQ8	1.78934	0.067914	None
FAM83G	A6ND36	-0.357686	0.030085	None
PGP	A6NDG6	-0.760585	0.000149927	None
RIMOC1	A6NDU8	0.500689	0.0941751	None
RCCD1	A6NED2	-0.142914	0.326935	None
ZNF316	A6NFI3	0.126806	0.740816	None
TCAF2	A6NFQ2	0.858583	0.0698054	None
SDHAF1	A6NFY7	0.139812	0.756466	None
TUBAL3	A6NHL2	0.549872	0.366121	None
SMCHD1	A6NHR9	-0.834072	9.32825e-05	None
CASTOR2	A6NHX0	0.488119	0.00488758	None
ARHGAP42	A6NI28	0.622251	0.00836903	None
UNC119B	A6NIH7	0.560314	0.0111889	None
METTL15	A6NJ78	-0.0398281	0.651938	None
CCDC85C	A6NKD9	-0.805104	0.0134726	None
SAC3D1	A6NKF1	-0.674482	0.520747	None
ABTB3	A6QL63	-0.906224	0.00560092	None
RTL8C	A6ZKI3	0.427257	0.0223482	None
ZSWIM8	A7E2V4	0.675472	0.0645549	None
ARHGAP32	A7KAX9	-0.464717	0.0701212	None
POM121C	A8CG34	0.208279	0.205876	None
YDJC	A8MPS7	0.301932	0.159053	None
CEBPZOS	A8MTT3	-1.2191	0.352658	None
FABP5P3	A8MUU1	-0.446725	0.642903	None
SNRPG;SNRPGP15	A8MWD9;P62308	0.469644	0.234009	None
NUDT19	A8MXV4	0.543456	0.0134989	None
MIF4GD	A9UHW6	0.255883	0.236517	None
MYO9A	B2RTY4	0.598443	0.189871	None
IQCJ-SCHIP1;SCHIP1	B3KU38;P0DPB3	1.58447	0.00545227	Up
GPR89A;GPR89B	B7ZAQ6;P0CG08	0.352651	0.0480153	None
WASH2P;WASH3P	C4AMC7;Q6VEQ5	0.500987	0.147239	None
MCRIP1	C9JLW8	0.0442937	0.639123	None
NACA	E9PAV3	-0.275794	0.00171754	None
C11orf98	E9PRG8	-1.55737	0.00017685	Down
CNK3/IPCEF1;CNKSR3	G9CGD6;Q6P9H4	0.431486	0.0232498	None
SLC35A4	L0R6Q1	0.407701	0.12174	None
ASDURF	L0R819	-0.428315	0.155738	None
MIEF1	L0R8F8	-0.413566	0.003573	None
DNASE2	O00115	0.659017	0.0182344	None
AGPS	O00116	-0.354431	0.000392194	None
UBXN8	O00124	-1.35582	0.345916	None
KIF2A	O00139	-0.622952	0.00418906	None
TK2	O00142	1.48694	0.000144054	Up
DDX39A	O00148	-0.342248	0.117744	None
PDLIM1	O00151	0.375869	0.0173346	None
ACOT7	O00154	0.273554	0.00645126	None
MYO1C	O00159	1.23563	1.92424e-05	Up
SNAP23	O00161	0.752449	0.0142194	None
HAX1	O00165	-0.144255	0.140931	None
AIP	O00170	0.0973779	0.139235	None
GTPBP1	O00178	-0.114093	0.412549	None
KCNK1	O00180	-3.31614	0.0155023	Down
STXBP3	O00186	0.210289	0.208626	None
AP4M1	O00189	0.550234	0.0867173	None
ARVCF	O00192	-0.242633	0.00193004	None
SMAP	O00193	0.117647	0.502842	None
RAB27B	O00194	-1.77223	3.88616e-05	Down
AP3B1	O00203	0.440126	0.000328366	None
APBB1	O00213	0.324009	0.205787	None
LGALS8	O00214	1.07926	0.00132846	Up
NDUFS8	O00217	-0.61848	0.500235	None
TNFRSF10A	O00220	-0.57485	0.00773318	None
NFKBIE	O00221	-1.45701	0.36088	None
PSMD11	O00231	0.254578	0.000543891	None
PSMD12	O00232	0.0914897	0.199028	None
PSMD9	O00233	-0.0515597	0.855438	None
ATOX1	O00244	0.31786	0.0844645	None
MEN1	O00255	-0.125677	0.93612	None
CBX4	O00257	-0.897289	0.00901399	None
GET1	O00258	0.909587	0.117426	None
PGRMC1	O00264	-0.0453874	0.469125	None
SUPT5H	O00267	0.172295	0.914064	None
TAF4	O00268	-0.254176	0.0534943	None
DFFA	O00273	0.174819	0.08767	None
HIP1	O00291	0.0789129	0.567258	None
CLIC1	O00299	0.872628	0.426733	None
EIF3F	O00303	-0.783437	0.00977661	None
WWP2	O00308	-0.392905	0.0962331	None
PDHX	O00330	0.447277	0.00592648	None
QSOX1	O00391	0.276724	0.195247	None
DCTN6	O00399	0.72758	0.00136723	None
SLC33A1	O00400	0.0806973	0.326671	None
WASL	O00401	0.833777	7.11677e-05	None
IPO5	O00410	-0.624845	1.12697e-05	None
POLRMT	O00411	-0.692839	0.00111734	None
EEF2K	O00418	0.366989	0.031012	None
SAP18	O00422	-0.469369	0.000395497	None
IGF2BP3	O00425	0.427725	0.0180682	None
DNM1L	O00429	-0.663323	0.406334	None
RTCA	O00442	0.554889	0.0128699	None
PIK3C2A	O00443	0.426578	0.0179235	None
IFRD1	O00458	-0.231647	0.860064	None
PIK3R2	O00459	0.318124	0.0389161	None
GOLIM4	O00461	0.31608	0.0839901	None
MANBA	O00462	0.213434	0.0737787	None
AGRN	O00468	0.272085	0.0392703	None
PLOD2	O00469	1.03035	0.000276972	Up
EXOC5	O00471	0.559256	0.000157195	None
BTN3A3	O00478	-0.204216	0.411673	None
HMGN4	O00479	-0.2645	0.760025	None
NDUFA4	O00483	0.659064	0.00680816	None
PSMD14	O00487	0.140843	0.148765	None
ZNF593	O00488	-0.843756	0.00365558	None
BIN1	O00499	-0.0643954	0.459209	None
KPNA3	O00505	-0.195726	0.0294275	None
STK25	O00506	0.51958	0.211256	None
BCL9	O00512	-2.637	0.167592	None
LAD1	O00515	-1.14413	3.97167e-06	Down
KRIT1	O00522	0.357682	0.0214378	None
PES1	O00541	-0.874778	6.91003e-05	None
EBAG9	O00559	0.216684	0.568241	None
SDCBP	O00560	0.956254	9.93924e-05	None
PITPNM1	O00562	0.567727	0.00873125	None
MPHOSPH10	O00566	-0.919541	5.28483e-05	None
NOP56	O00567	-1.11805	1.82359e-05	Down
DDX3X	O00571	-0.416878	0.00099653	None
RNASET2	O00584	2.65429	7.17115e-06	Up
PODXL	O00592	2.31728	0.000107662	Up
CCN1	O00622	1.31908	0.000118541	Up
PIR	O00625	0.818684	0.0349577	None
KPNA4	O00629	-0.159467	0.0992873	None
TRIM38	O00635	2.63711	0.15556	None
NFIB	O00712	0.0871652	0.594114	None
E2F3	O00716	0.967307	0.00029502	None
PPP6C	O00743	0.135227	0.125853	None
CES2	O00748	0.637973	0.0876991	None
MAN2B1	O00754	0.811341	8.17174e-05	None
UBE2C	O00762	-2.35617	0.000472156	Down
PDXK	O00764	0.853837	0.000153613	None
SCD	O00767	0.952252	0.00992675	None
CLDN4	O14493	-0.584761	0.159179	None
PLPP1	O14494	4.85814	0.0482889	Up
PLPP3	O14495	0.888203	0.00509943	None
ARID1A	O14497	-0.348965	0.00677668	None
CDK2AP1	O14519	0.173878	0.872995	None
SDHD	O14521	0.320903	0.264053	None
C2CD2L	O14523	0.499427	0.0132433	None
NEMP1	O14524	0.0368258	0.881162	None
TXNDC9	O14530	0.237294	0.109602	None
TRAFD1	O14545	-0.965233	0.015152	None
COX7A2L	O14548	1.0909	0.000685226	Up
GAPDHS	O14556	1.715	0.00800334	Up
NDUFAB1	O14561	-0.55043	0.00569531	None
UBFD1	O14562	-0.182327	0.0260103	None
CYB561D2	O14569	-0.264907	0.652348	None
CIT	O14578	-1.67782	1.22734e-05	Down
COPE	O14579	0.840423	0.0923667	None
RFXANK	O14593	0.283306	0.410609	None
AP3D1	O14617	0.438073	0.00241208	None
CCS	O14618	0.90987	0.000904496	None
ABLIM1	O14639	1.16663	6.28323e-05	Up
DVL1	O14640	0.0104319	0.983527	None
DVL2	O14641	-0.0485453	0.845979	None
CHD1	O14646	-0.667739	0.0130194	None
CHD2	O14647	0.108148	0.642362	None
GOSR2	O14653	0.34392	0.0796336	None
TOR1A	O14656	-0.217192	0.415671	None
TOR1B	O14657	0.0116711	0.91317	None
STX16	O14662	0.201544	0.390438	None
ADAM10	O14672	0.972601	4.62158e-06	None
ABCD4	O14678	1.36889	0.127558	None
EI24	O14681	-1.22913	0.0191459	Down
ENC1	O14682	-0.706069	0.0456197	None
PTGES	O14684	0.103156	0.517211	None
KMT2D	O14686	-2.42347	0.214981	None
ITGB1BP1	O14713	0.29846	0.269717	None
APAF1	O14727	0.521652	0.087222	None
RIOK3	O14730	-0.37189	0.631669	None
IMPA2	O14732	1.44194	0.00674545	Up
MAP2K7	O14733	-0.667202	0.000384531	None
ACOT8	O14734	0.0169718	0.933341	None
CDIPT	O14735	0.418883	0.169488	None
PDCD5	O14737	0.0870982	0.334759	None
PRMT5	O14744	-0.64991	0.000329399	None
NHERF1	O14745	1.04578	1.6659e-05	Up
CHEK1	O14757	-1.33794	0.00384138	Down
TNFRSF10B	O14763	-0.104255	0.216176	None
FPGT	O14772	0.135259	0.00924151	None
TPP1	O14773	1.27304	0.00434859	Up
TCERG1	O14776	-0.13899	0.00461411	None
NDC80	O14777	-7.05982	0.00154338	Down
NRP1	O14786	0.030819	0.735219	None
TNPO2	O14787	4.26262	0.000208113	Up
APOL1	O14791	0.0582924	0.9613	None
UNC13B	O14795	0.913399	0.0197282	None
POLR3A	O14802	-1.19119	3.7186e-05	Down
PSMA7	O14818	-0.0407088	0.771742	None
SCAMP3	O14828	0.142965	0.288615	None
OPLAH	O14841	2.05187	5.62437e-06	Up
BACH1	O14867	-0.150175	0.255111	None
BCKDK	O14874	0.528712	0.0273534	None
IFIT3	O14879	-0.981423	0.000975469	None
MGST3	O14880	2.32239	2.89908e-05	Up
GEMIN2	O14893	-1.00914	0.000396397	Down
IRF6	O14896	-1.41692	0.000151776	Down
TAX1BP3	O14907	0.224273	0.0299519	None
GIPC1	O14908	0.376394	0.00917809	None
IKBKB	O14920	0.625246	0.0509886	None
RGS12	O14924	0.16033	0.925317	None
TIMM23	O14925	0.162951	0.292593	None
HAT1	O14929	-1.09448	0.00130663	Down
UBE2L6	O14933	0.387338	0.137634	None
CASK	O14936	-3.75838	0.0448343	Down
PLD2	O14939	0.502143	0.00937881	None
EREG	O14944	-0.912365	0.0695052	None
UQCRQ	O14949	0.845776	7.82198e-06	None
HGS	O14964	0.048225	0.28855	None
AURKA	O14965	-4.90064	0.00287726	Down
RAB29	O14966	1.48514	0.00547669	Up
VPS26C	O14972	0.59327	0.0568393	None
PPP1R12A	O14974	-0.411902	0.252776	None
SLC27A2	O14975	-2.61903	0.0754815	None
GAK	O14976	-0.568183	0.0095963	None
HNRNPDL	O14979	-0.351688	0.000863865	None
XPO1	O14980	-0.443609	0.00148149	None
BTAF1	O14981	-0.169127	0.102517	None
ARHGEF10	O15013	-0.0326158	0.694718	None
ZNF609	O15014	-0.34097	0.192696	None
ZNF646	O15015	0.167633	0.33369	None
SPTBN2	O15020	0.237966	0.12283	None
SEC16A	O15027	0.704516	0.0472988	None
PLXNB2	O15031	0.661239	5.29708e-06	None
KHNYN	O15037	-0.0350744	0.795743	None
TECPR2	O15040	-0.0729587	0.757489	None
U2SURP	O15042	-0.618734	4.54805e-05	None
SETD1A	O15047	-0.56651	0.0187978	None
SYNJ2	O15056	-0.89758	2.76937e-05	None
KIF3B	O15066	0.215766	0.061554	None
PFAS	O15067	0.105809	0.0185974	None
ANKRD28	O15084	-0.800425	3.98628e-05	None
ARHGEF11	O15085	2.36264	0.163503	None
PRORP	O15091	-0.212943	0.6376	None
CHUK	O15111	0.0196327	0.885617	None
LSM1	O15116	0.503228	0.216053	None
NPC1	O15118	2.09227	2.15114e-07	Up
AGPAT2	O15120	0.369483	0.153325	None
DEGS1	O15121	0.537883	0.00737354	None
SCAMP1	O15126	0.0821068	0.351633	None
SCAMP2	O15127	0.179845	0.193928	None
ARPC1B	O15143	0.387628	0.00468058	None
ARPC2	O15144	0.311151	0.378837	None
ARPC3	O15145	0.682561	0.0144623	None
BET1	O15155	0.71446	0.0639471	None
ZBTB7B	O15156	-0.127403	0.630485	None
POLR1C	O15160	-0.280167	0.0224803	None
PLSCR1	O15162	-1.18087	8.19965e-06	Down
TRIM24	O15164	-0.215318	0.0698446	None
PGRMC2	O15173	0.198671	0.0538263	None
CETN3	O15182	-0.494222	0.0751642	None
RGL2	O15211	-0.263346	0.092449	None
PFDN6	O15212	-0.319423	0.302413	None
WDR46	O15213	-1.42077	4.93988e-05	Down
NKRF	O15226	-0.760765	0.000259459	None
GNPAT	O15228	0.0360951	0.782635	None
LAMA5	O15230	0.351819	0.000170569	None
ZNF185	O15231	-0.601878	0.444578	None
CASC3	O15234	0.196456	0.22987	None
MRPS12	O15235	0.670206	0.0526307	None
NDUFA1	O15239	-0.704676	0.0676868	None
LEPROT	O15243	1.13184	0.00190743	Up
ACOX3	O15254	0.375785	0.0510117	None
RER1	O15258	0.200558	0.0717927	None
SURF4	O15260	0.660468	0.407378	None
SPTLC1	O15269	-0.104952	0.138333	None
SPTLC2	O15270	-0.729393	0.00745165	None
OGT	O15294	-0.0257068	0.763535	None
PMM2	O15305	-0.0210215	0.796718	None
TM9SF1	O15321	-3.39378	0.0931807	None
INPP4B	O15327	-0.988149	0.130151	None
MID1	O15344	-0.951369	0.265319	None
HMGB3	O15347	-1.77984	5.31764e-05	Down
PPM1G	O15355	-1.00325	0.110007	None
INPPL1	O15357	0.616282	0.0019634	None
FANCA	O15360	-2.53783	0.0242248	Down
EIF3D	O15371	-0.26852	0.00145786	None
EIF3H	O15372	0.430587	0.303329	None
HDAC3	O15379	-1.14639	0.160125	None
NVL	O15381	-0.664946	5.70684e-05	None
BCAT2	O15382	0.775757	0.0790182	None
IPO8	O15397	-1.25424	0.0196644	Down
STX7	O15400	1.77018	0.000398382	Up
SLC16A3	O15427	0.299505	0.0180963	None
SLC31A1	O15431	1.0355	0.0687596	None
ABCC3	O15438	1.03006	0.192905	None
ABCC4	O15439	0.813986	0.000970427	None
POLR1G	O15446	-1.17617	0.000454764	Down
P4HA2	O15460	0.832743	0.0636237	None
CAPN5	O15484	1.66044	0.000640681	Up
YKT6	O15498	0.0908345	0.0262989	None
NUP42	O15504	-0.612374	0.686674	None
ARPC5	O15511	1.06898	0.0228586	Up
POLR2D	O15514	-0.663493	0.143875	None
MAFG	O15525	-1.52424	0.358323	None
PDPK1	O15530	-0.244659	0.601833	None
TAPBP	O15533	-0.645211	0.000438296	None
RNF113A	O15541	-0.887064	0.000449979	None
KDM6A	O15550	0.0431197	0.782584	None
CLDN3	O15551	-0.431919	0.207336	None
DHX15	O43143	-0.410798	0.000213755	None
RNMT	O43148	0.537368	0.00378993	None
ZZEF1	O43149	0.19222	0.0106653	None
ASAP2	O43150	0.280402	0.111501	None
TTI1	O43156	-1.52725	0.00598305	Down
RRP8	O43159	-0.395037	0.00255534	None
PJA2	O43164	0.141847	0.581485	None
SIPA1L1	O43166	-0.63683	0.00411083	None
CYB5B	O43169	-0.0995459	0.718583	None
PRPF4	O43172	-0.668504	7.99289e-05	None
PHGDH	O43175	-0.490337	0.0086776	None
NDUFS4	O43181	0.175331	0.521891	None
PHF1	O43189	0.414449	0.0804033	None
GPR39	O43194	-1.72347	0.00020906	Down
DYNC1LI2	O43237	0.498119	0.00351143	None
PSMD3	O43242	0.206089	0.0208756	None
RBFOX2	O43251	-0.174376	0.109232	None
PAPSS1	O43252	0.108754	0.41427	None
ZW10	O43264	-0.311396	0.00567829	None
PRODH	O43272	-3.41213	6.57271e-05	Down
SPINT1	O43278	-2.39701	0.0424807	Down
B4GALT5	O43286	0.941974	0.0199485	None
SART1	O43290	-0.451746	0.00196092	None
SPINT2	O43291	-1.34399	0.000371491	Down
GPAA1	O43292	0.0490245	0.715535	None
DAPK3	O43293	0.702932	9.44006e-06	None
ZNF264	O43296	0.442994	0.233546	None
AP5Z1	O43299	0.204414	0.181077	None
CTIF	O43310	1.56484	0.00597831	Up
PPIP5K2	O43314	0.234034	0.0443385	None
MAP3K7	O43318	-0.412479	0.0101705	None
EEF1E1	O43324	0.703325	0.0445151	None
LYRM1	O43325	0.206323	0.301255	None
RIPK2	O43353	0.179259	0.158604	None
HNRNPR	O43390	-0.132326	0.0713668	None
PRPF3	O43395	0.0362647	0.90836	None
TXNL1	O43396	-1.1282	9.59354e-05	Down
TPD52L2	O43399	-0.0952855	0.726393	None
EMC8	O43402	0.213061	0.00590647	None
ERI3	O43414	-0.143066	0.158428	None
THAP12	O43422	-1.64496	0.0525521	None
SYNJ1	O43426	-0.1546	0.925375	None
FIBP	O43427	-2.55314	0.126426	None
EIF4G3	O43432	0.0623519	0.742425	None
PPIH	O43447	-0.688726	0.00120618	None
HTRA2	O43464	-0.0875967	0.269091	None
AKR7A2	O43488	1.25707	0.000499663	Up
EPB41L2	O43491	0.329999	0.0160242	None
TGOLN2	O43493	0.666312	0.0964143	None
LAMTOR5	O43504	0.51648	0.144989	None
B4GAT1	O43505	0.684128	0.105019	None
MED7	O43513	-0.640299	0.50503	None
BCL2L11	O43521	-0.251302	0.448925	None
FOXO3	O43524	-0.585556	0.0684679	None
AKAP10	O43572	-0.0647883	0.387678	None
DENR	O43583	0.0479918	0.674278	None
XPOT	O43592	-0.198862	0.341262	None
DNPH1	O43598	-0.212855	0.0214569	None
TIMM44	O43615	-1.25324	0.0765031	None
TRAPPC3	O43617	0.517034	0.0243362	None
CHMP2A	O43633	0.164302	0.79084	None
NCK2	O43639	0.796086	0.00590149	None
TSPAN6	O43657	1.23593	0.00153486	Up
PLRG1	O43660	-0.584798	0.00609519	None
PRC1	O43663	-1.04887	0.00472059	Down
RGS10	O43665	-1.6037	0.00417046	Down
ZNF207	O43670	-0.420596	0.0156043	None
NDUFB5	O43674	-0.0717831	0.470769	None
NDUFB3	O43676	-0.0872971	0.50582	None
NDUFA2	O43678	-0.352852	0.0054276	None
GET3	O43681	2.39877	6.0257e-05	Up
BUB3	O43684	-0.221221	0.490979	None
PLPP2	O43688	-1.39058	0.503839	None
ACTN4	O43707	0.83383	4.74086e-06	None
GSTZ1	O43708	-0.38471	0.000974821	None
BUD23	O43709	-0.429999	0.293204	None
TRIAP1	O43715	-0.879063	0.000233361	None
GATC	O43716	-0.478024	0.164768	None
HTATSF1	O43719	-1.08191	0.0506954	None
TRAF3IP2	O43734	-1.12884	0.0615626	None
CYTH3	O43739	1.10525	0.124889	None
PRKAB2	O43741	0.199729	0.212716	None
AP1G1	O43747	0.125698	0.206541	None
STX6	O43752	-0.132298	0.365652	None
SYNGR2	O43760	-0.0690984	0.683908	None
SGTA	O43765	0.561568	0.000272163	None
LIAS	O43766	-0.95502	0.0745653	None
ENSA	O43768	0.142874	0.00862977	None
SLC25A20	O43772	4.53104	0.0104242	Up
NARS1	O43776	-0.0250987	0.743315	None
SPOP	O43791	-0.8378	0.0150136	None
MYO1B	O43795	-0.697901	0.000119026	None
SSNA1	O43805	-0.670407	0.357425	None
SLC25A17	O43808	-2.26145	0.315742	None
NUDT21	O43809	-0.369499	0.00535723	None
LANCL1	O43813	1.15683	0.000307558	Up
STRN	O43815	0.155575	0.105472	None
RRP9	O43818	-1.3054	0.000886651	Down
SCO2	O43819	0.116104	0.24441	None
AKAP8	O43823	-0.387988	0.023182	None
GTPBP6	O43824	-0.328808	0.72428	None
SLC37A4	O43826	0.545616	0.0291552	None
IDH3B	O43837	0.198695	0.00419549	None
NRDC	O43847	-0.449895	0.000569155	None
CALU	O43852	0.60363	0.0014971	None
EDIL3	O43854	-2.75791	0.0718861	None
AHCYL1	O43865	-0.042461	0.435718	None
KIF1C	O43896	0.286663	0.00118576	None
ORC5	O43913	-0.760786	0.0129775	None
NDUFS5	O43920	0.0886702	0.209617	None
PDE6D	O43924	0.502418	0.00521238	None
ORC4	O43929	-0.0371523	0.779184	None
PEX1	O43933	-0.237516	0.799288	None
MFSD11	O43934	0.719955	0.333732	None
RAD21	O60216	-0.628741	4.55848e-05	None
AKR1B10	O60218	3.31851	1.71637e-05	Up
TIMM8A	O60220	-0.778361	0.0123081	None
DHX16	O60231	-0.646919	0.000561358	None
ZNRD2	O60232	-1.04546	0.0121189	Down
BNIP3L	O60238	0.96575	0.0347292	None
MED14	O60244	-0.174681	0.128823	None
PRPSAP2	O60256	-0.321595	0.0179645	None
SMARCA5	O60264	-0.778016	5.58945e-07	None
KIAA0513	O60268	1.30732	0.0993089	None
SPAG9	O60271	0.616248	0.00168107	None
ZNF292	O60281	-0.882564	0.00221469	None
URB1	O60287	-0.767575	0.000541907	None
MGRN1	O60291	0.00188667	0.97659	None
SIPA1L3	O60292	0.000156028	0.99784	None
ZFC3H1	O60293	0.0551819	0.487834	None
LZTS3	O60299	-0.244319	0.152161	None
AQR	O60306	0.0829786	0.950825	None
MAST3	O60307	1.0378	0.180232	None
OPA1	O60313	-0.228151	0.538454	None
MCM3AP	O60318	0.439334	0.0128415	None
PIP5K1C	O60331	1.28082	0.269118	None
KIF1B	O60333	1.09637	0.000116612	Up
MARCHF6	O60337	-0.853241	0.0226867	None
KDM1A	O60341	-0.313256	0.0393704	None
TBC1D4	O60343	-0.591749	0.00688564	None
FZD6	O60353	0.860354	0.0971553	None
FADS1	O60427	-1.30752	0.0382585	Down
PPL	O60437	1.74785	2.97974e-05	Up
GSDME	O60443	1.89817	7.90031e-05	Up
EVI5	O60447	0.335445	0.208788	None
MAN1A2	O60476	-0.12508	0.345214	None
MPZL2	O60487	-1.5927	2.40402e-05	Down
ACSL4	O60488	0.657163	0.00104887	None
SNX3	O60493	0.387891	0.0071418	None
STX10	O60499	-0.524359	0.0165791	None
OGA	O60502	0.0590159	0.497912	None
ADCY9	O60503	1.00671	0.00081412	Up
SORBS3	O60504	0.566557	0.00606084	None
SYNCRIP	O60506	-1.56488	0.00204993	Down
TPST1	O60507	1.37812	0.268627	None
CDC40	O60508	-0.502063	0.00858748	None
B4GALT3	O60512	-0.34572	0.357939	None
RANBP6	O60518	0.311596	0.149744	None
NEMF	O60524	-0.391157	0.00403546	None
GMDS	O60547	0.565022	0.000983281	None
NMT2	O60551	1.67975	0.00215456	Up
CCNT1	O60563	-0.218446	0.0740103	None
PLOD3	O60568	0.508982	0.000991595	None
EIF4E2	O60573	-0.253111	0.279111	None
CCNT2	O60583	-0.268146	0.262913	None
DIAPH1	O60610	-0.614615	0.00427731	None
SELENOF	O60613	-0.0367763	0.884741	None
EXOC3	O60645	0.379738	0.000431543	None
PLIN3	O60664	0.354266	0.00658178	None
SLC16A7	O60669	2.64325	0.0305305	Up
RAD1	O60671	0.143861	0.792003	None
MAFK	O60675	-0.248498	0.727165	None
PRMT3	O60678	-0.973021	3.26563e-07	None
KPNA6	O60684	0.0495577	0.925183	None
UGDH	O60701	0.519864	0.000288329	None
CTNND1	O60716	-0.726835	6.53694e-05	None
ICMT	O60725	-1.1745	0.0163116	Down
EIF1B	O60739	0.164459	0.762067	None
SNX2	O60749	0.111746	0.233483	None
DPM1	O60762	-0.330948	0.0990204	None
USO1	O60763	0.265012	0.027342	None
MRPS14	O60783	0.181713	0.238995	None
TOM1	O60784	0.51727	0.0191749	None
H2BC12;H2BC12L;H2BC14;H2BC15;H2BC18;H2BC4;H2BC5;H2BC9	O60814;P57053;P58876;P62807;Q5QNW6;Q93079;Q99877;Q99879	-0.903331	0.000265951	None
PFKFB2	O60825	0.507129	0.0148168	None
CCDC22	O60826	0.348433	0.10209	None
PQBP1	O60828	-0.597743	0.0355868	None
TIMM17B	O60830	-0.719599	0.495204	None
DKC1	O60832	-0.660065	0.00111049	None
EIF5B	O60841	-0.167929	0.0341106	None
EDF1	O60869	-0.021524	0.788216	None
KIN	O60870	-0.49163	0.185254	None
DIAPH2	O60879	-0.464008	0.000550776	None
DNAJA2	O60884	0.395042	0.0032291	None
BRD4	O60885	-0.484671	0.000783652	None
CUTA	O60888	1.60838	0.263605	None
SMPD2	O60906	-4.14078	0.0146137	Down
TBL1X	O60907	0.668246	0.00616574	None
HUS1	O60921	-1.00559	0.347004	None
PFDN1	O60925	-0.104101	0.409549	None
PPP1R11	O60927	-0.42078	0.0664565	None
RNASEH1	O60930	-0.659323	0.00850404	None
NBN	O60934	0.515736	0.20153	None
NOL3	O60936	1.58083	0.0111466	Up
DTNB	O60941	0.38283	0.101895	None
RNGTT	O60942	-0.211286	0.0807558	None
ABCB7	O75027	-0.657755	0.025796	None
MITF	O75030	1.35062	0.228151	None
SRGAP2	O75044	-0.0844484	0.636342	None
PLXNA2	O75051	-0.693705	0.339578	None
NOS1AP	O75052	-0.99394	0.00815364	None
IGSF3	O75054	0.286734	0.0262444	None
DNAJC6	O75061	0.508103	0.0320373	None
FAM20B	O75063	-0.205474	0.071429	None
EFCAB14	O75071	0.0881031	0.97001	None
WDR1	O75083	-0.237968	0.00418836	None
ATP9A	O75110	-1.84359	0.359117	None
N4BP1	O75113	-0.0103084	0.918893	None
ROCK2	O75116	0.429658	0.000696427	None
CLASP2	O75122	0.265209	0.177108	None
PTCD1	O75127	-0.539984	0.176424	None
COBL	O75128	-0.635067	0.00335143	None
CPNE3	O75131	0.295861	0.00255052	None
ATG13	O75143	0.0766893	0.71479	None
ICOSLG	O75144	2.2262	0.26657	None
HIP1R	O75146	0.450661	0.000278024	None
OBSL1	O75147	-0.14943	0.203909	None
RNF40	O75150	-1.53095	0.0800717	None
PHF2	O75151	-0.000530695	0.996373	None
ZC3H11A	O75152	-0.609861	0.0322196	None
CLUH	O75153	-0.085445	0.119143	None
TSC22D2	O75157	-0.222792	0.453149	None
KDM4A	O75164	-0.163192	0.0549733	None
DNAJC13	O75165	0.962282	0.691551	None
PPP6R2	O75170	0.343047	0.00259906	None
CNOT3	O75175	-0.268888	0.00204644	None
ANKRD17	O75179	-0.381341	0.00144077	None
SIN3B	O75182	-0.32924	0.142552	None
DNAJB6	O75190	0.333779	0.199547	None
XYLB	O75191	0.112149	0.60349	None
COQ9	O75208	1.28683	0.0126414	Up
GGCT	O75223	-0.718156	4.22432e-05	None
NDUFS7	O75251	-0.0180361	0.824998	None
NDUFS2	O75306	0.163254	0.0259456	None
ZPR1	O75312	0.286123	0.00401522	None
USP12	O75317	2.00381	0.150192	None
DUSP11	O75319	-1.23947	0.161848	None
NIPSNAP2	O75323	-0.24051	0.0758356	None
PDCD6	O75340	-0.166101	0.377782	None
TBCA	O75347	0.134901	0.15619	None
ATP6V1G1	O75348	1.02449	0.00451241	Up
VPS4B	O75351	-0.679174	0.0871688	None
MPDU1	O75352	-0.0578957	0.90074	None
ENTPD5	O75356	-1.34356	0.363114	None
ZNF217	O75362	-1.08246	0.0103024	Down
MACROH2A1	O75367	0.164697	0.0392087	None
SH3BGRL	O75368	0.678184	0.00368531	None
FLNB	O75369	1.74526	7.21086e-07	Up
NCOR1	O75376	-0.772057	0.0699721	None
NDUFS6	O75380	-0.0328981	0.541859	None
PEX14	O75381	0.0646606	0.743124	None
TRIM3	O75382	0.647365	0.0268253	None
ULK1	O75385	1.07109	0.0872595	None
CS	O75390	0.360367	0.0032808	None
SPAG7	O75391	-0.126748	0.332306	None
MRPL33	O75394	-0.359916	0.0924658	None
SEC22B	O75396	0.862941	0.000127354	None
PRPF40A	O75400	-0.576728	0.279021	None
TACC1	O75410	0.610597	0.446895	None
NME6	O75414	0.925986	0.00403652	None
GIGYF1	O75420	0.455853	0.0204284	None
LRCH4	O75427	0.829397	0.000102138	None
MTX2	O75431	0.643789	9.21608e-05	None
VPS26A	O75436	0.480575	0.00736996	None
NDUFB1	O75438	0.463017	0.0692878	None
PMPCB	O75439	0.259248	0.00299144	None
SAP30	O75446	-0.710184	0.00513526	None
MED24	O75448	0.360731	0.579793	None
KATNA1	O75449	-0.479	0.0104712	None
PSIP1	O75475	0.0328945	0.731791	None
ERLIN1	O75477	0.0854459	0.569579	None
TADA2A	O75478	0.522652	0.403313	None
SUPT3H	O75486	-0.204899	0.521355	None
NDUFS3	O75489	0.136209	0.0452167	None
SRSF10	O75494	0.0998757	0.504123	None
CLN5	O75503	0.891577	0.0287743	None
HSBP1	O75506	-0.151666	0.608639	None
TNFRSF21	O75509	-2.00684	0.187736	None
ECI2	O75521	0.906889	0.000382363	None
TADA3	O75528	-0.373605	0.386582	None
TAF5L	O75529	0.176352	0.124268	None
EED	O75530	-0.996368	0.00648368	None
BANF1	O75531	0.742639	0.292815	None
SF3B1	O75533	-0.423739	0.000344347	None
CSDE1	O75534	-0.37985	0.0035137	None
WBP4	O75554	0.0412071	0.868741	None
PRKRA	O75569	-0.208471	0.135337	None
MTRF1	O75570	1.27749	0.276407	None
LRP6	O75581	-2.48123	0.164368	None
RPS6KA5	O75582	1.70198	0.139448	None
MED6	O75586	-0.993331	0.00152155	None
MYCBP2	O75592	0.250471	0.0967252	None
GCAT	O75600	1.28395	0.00215594	Up
NPM3	O75607	-0.487513	0.00471676	None
LYPLA1	O75608	0.221619	0.0326391	None
ERAL1	O75616	0.173227	0.424571	None
CREG1	O75629	0.896906	0.00220358	None
SNRNP200	O75643	-0.428008	7.71012e-06	None
TRMU	O75648	0.361138	0.266912	None
TIPRL	O75663	0.775062	0.168285	None
OFD1	O75665	-0.739604	0.0127372	None
TOM1L1	O75674	0.320009	0.220643	None
RPS6KA4	O75676	-0.383761	0.0528926	None
SURF6	O75683	-0.55638	0.00358648	None
PPM1B	O75688	0.412878	0.137887	None
ADAP1	O75689	-0.952057	0.00113349	None
UTP20	O75691	-0.950949	0.000159053	None
NUP155	O75694	-0.230671	0.00295663	None
RP2	O75695	1.43762	0.00178227	Up
STK16	O75716	0.49657	0.0103565	None
WDHD1	O75717	-2.44954	3.30503e-06	Down
CRTAP	O75718	1.80756	5.16132e-05	Up
SLC25A12	O75746	0.485939	0.000974175	None
SLC22A3	O75751	2.9396	0.0947437	None
ATP6AP2	O75787	-1.46118	7.59575e-05	Down
RNASEH2A	O75792	-1.66292	0.0222841	Down
CDC123	O75794	-0.274586	0.0196897	None
CAPN15	O75808	-1.16254	0.000682032	Down
BCAR3	O75815	-1.49241	0.000646042	Down
POP7	O75817	-0.0566698	0.749717	None
RPP40	O75818	0.604551	0.369993	None
EIF3G	O75821	-0.410681	0.0180726	None
EIF3J	O75822	0.0227415	0.785385	None
CBR3	O75828	-0.971993	0.000434758	None
PSMD10	O75832	-0.175792	0.557474	None
AP1G2	O75843	-0.812412	0.082924	None
ZMPSTE24	O75844	-0.535148	0.00410597	None
PPP1R37	O75864	-0.707311	0.571935	None
TRAPPC6A	O75865	3.09289	0.10962	None
IDH1	O75874	0.145109	0.0270896	None
GATB	O75879	-0.00733319	0.933761	None
SCO1	O75880	-0.233308	0.0226615	None
ATRN	O75882	-0.172739	0.891797	None
RBBP9	O75884	0.752956	0.0250288	None
STAM2	O75886	0.261437	0.0797159	None
TUSC2	O75896	-0.958727	0.0983235	None
DGAT1	O75907	0.842156	0.0301195	None
CCNK	O75909	-0.348821	0.0264469	None
DHRS3	O75911	-0.941136	0.000175959	None
ARL6IP5	O75915	0.833261	0.00127878	None
PIAS1	O75925	-0.0675201	0.559807	None
BCAS2	O75934	-0.545186	0.00467498	None
DCTN3	O75935	0.83481	0.00308037	None
DNAJC8	O75937	0.290268	0.0834102	None
SMNDC1	O75940	-0.39133	0.117639	None
RAD17	O75943	-0.21993	0.542594	None
ATP5PD	O75947	1.11183	0.2213	None
TSPAN9	O75954	1.58232	0.00261134	Up
FLOT1	O75955	1.7438	1.47782e-05	Up
TRIO	O75962	0.123768	0.0695769	None
ATP5MG	O75964	0.0719521	0.715263	None
MPDZ	O75970	0.802956	0.147814	None
CPD	O75976	0.314436	0.065867	None
GLRX3	O76003	-0.140392	0.189176	None
RSL1D1	O76021	-0.843395	4.64295e-06	None
WFS1	O76024	2.10402	0.000621803	Up
CLPX	O76031	0.274156	0.229138	None
CDKL5	O76039	-1.80607	0.264524	None
NEBL	O76041	0.917202	0.362386	None
SEC14L2	O76054	-0.220333	0.671536	None
STC2	O76061	-0.204442	0.777589	None
TM7SF2	O76062	0.702262	0.00945995	None
CIAO1	O76071	0.0560624	0.718675	None
DFFB	O76075	-0.214102	0.209025	None
ZFAND5	O76080	-0.910519	0.0123517	None
SLC22A5	O76082	3.09718	0.00993055	Up
SRP72	O76094	-0.692832	0.000789104	None
JTB	O76095	-1.08827	0.000319592	Down
DXO	O77932	0.343647	0.0259272	None
DDAH1	O94760	0.424048	0.000111959	None
RECQL5	O94762	-0.58706	0.0212393	None
URI1	O94763	0.0809836	0.704528	None
B3GAT3	O94766	0.801829	0.0120049	None
MTA2	O94776	-0.414397	3.7184e-05	None
STK10	O94804	-0.360123	0.01728	None
PRKD3	O94806	-0.837361	0.00518215	None
GFPT2	O94808	-0.380776	0.161259	None
ATG12	O94817	-0.166814	0.67572	None
LTN1	O94822	0.171731	0.0475396	None
TOMM70	O94826	0.553608	2.46264e-05	None
IPO13	O94829	0.847079	0.0602871	None
DDHD2	O94830	0.874134	0.00349018	None
TOX4	O94842	-0.318757	0.0484046	None
MICAL2	O94851	-1.07468	0.0370149	Down
MACF1	O94854	-0.803482	0.571474	None
SEC24D	O94855	-0.416632	0.00519931	None
SUPT7L	O94864	-2.03241	0.19899	None
FCHSD2	O94868	0.114936	0.836958	None
UFL1	O94874	-0.199331	0.0153614	None
PHF14	O94880	-0.618396	8.51435e-05	None
TMEM63A	O94886	0.481989	0.0726233	None
FARP2	O94887	-0.385276	0.202631	None
UBXN7	O94888	-0.179456	0.189341	None
SUN1	O94901	-0.390098	0.0144572	None
PLPBP	O94903	0.108411	0.235832	None
ERLIN2	O94905	0.781423	0.000426512	None
PRPF6	O94906	-0.75975	0.00023514	None
PCF11	O94913	-0.175933	0.0361741	None
FRYL	O94915	-0.0501959	0.549691	None
NFAT5	O94916	0.947814	0.0557827	None
ENDOD1	O94919	0.563238	0.00446671	None
GLCE	O94923	-1.3669	0.156091	None
GLS	O94925	1.0425	6.24548e-06	Up
HAUS5	O94927	-0.820225	0.000210289	None
FBXO21	O94952	0.00436059	0.972477	None
KDM4B	O94953	0.704373	0.0284969	None
RHOBTB3	O94955	-1.1968	0.426798	None
MTCL2	O94964	-0.0537599	0.636158	None
USP19	O94966	-0.283961	0.449792	None
WDR47	O94967	1.27346	0.15355	None
TRIM37	O94972	0.262608	0.278463	None
AP2A2	O94973	0.86705	0.000233957	None
SEC31A	O94979	0.532655	0.00357775	None
CLSTN1	O94985	-0.0726334	0.636132	None
FAM13A	O94988	-0.974954	0.309772	None
HEXIM1	O94992	0.375627	0.0146952	None
TJP3	O95049	-7.82366	4.92186e-05	Down
RPP14	O95059	-1.03289	0.436462	None
YIF1A	O95070	-0.0798304	0.680666	None
UBR5	O95071	-1.27563	2.50297e-05	Down
AGFG2	O95081	-0.056706	0.419658	None
PRSS23	O95084	0.959439	0.00491347	None
SCAF4	O95104	-0.402141	0.00234192	None
NDUFB6	O95139	-0.104635	0.72283	None
MFN2	O95140	0.314843	0.366754	None
SNUPN	O95149	-0.674417	0.35808	None
UBE4B	O95155	0.243436	0.0618534	None
ZFPL1	O95159	0.565288	0.0171094	None
ELP1	O95163	0.0237361	0.570839	None
UBL3	O95164	0.367591	0.148378	None
GABARAP	O95166	-0.963564	0.00217329	None
NDUFA3	O95167	-0.126209	0.682276	None
NDUFB4	O95168	-0.405905	0.381128	None
NDUFB8	O95169	-0.383963	0.0285584	None
NDUFA7	O95182	-0.0869273	0.560399	None
VAMP5	O95183	0.828167	0.017912	None
RTN3	O95197	0.300265	0.101829	None
LETM1	O95202	-0.220207	0.00759985	None
EPN2	O95208	-0.439975	0.0493353	None
STBD1	O95210	0.866675	0.0025259	None
ZRANB2	O95218	-0.447246	0.22678	None
SNX4	O95219	0.96005	0.0012407	None
LUC7L3	O95232	0.011937	0.92221	None
KIF20A	O95235	-1.75361	8.7224e-05	Down
KIF4A	O95239	-4.35863	0.000762331	Down
MBD4	O95243	-0.315525	0.251227	None
SBF1	O95248	0.287636	0.0586176	None
GOSR1	O95249	0.558274	0.489587	None
KAT7	O95251	-0.68209	0.0363546	None
ATE1	O95260	0.53721	0.402811	None
TNKS	O95271	-0.15398	0.346098	None
VAPB	O95292	0.0783934	0.738708	None
SNAPIN	O95295	-0.102473	0.528428	None
MPZL1	O95297	1.30462	0.00019712	Up
NDUFC2	O95298	-0.170809	0.14514	None
NDUFA10	O95299	0.103397	0.794075	None
FKBP9	O95302	1.83403	0.00253201	Up
PGLS	O95336	0.819255	0.169732	None
PAPSS2	O95340	1.6831	1.83705e-06	Up
SMC2	O95347	-1.34526	8.02878e-06	Down
ATG7	O95352	-0.132789	0.0310425	None
TACC2	O95359	-0.430044	0.0508892	None
FARS2	O95363	-0.365973	0.0424306	None
ZBTB7A	O95365	-0.36894	0.0324643	None
LYPLA2	O95372	0.811172	0.0121106	None
IPO7	O95373	0.424294	0.470807	None
ARIH2	O95376	-0.104809	0.461805	None
TNFAIP8	O95379	0.0968729	0.874405	None
MAP3K6	O95382	0.287292	0.285031	None
SLU7	O95391	-0.719264	0.111405	None
PGM3	O95394	0.1864	0.0664218	None
MOCS3	O95396	-0.0690595	0.641873	None
CD2BP2	O95400	-0.356918	0.0416079	None
ZFYVE9	O95405	0.56425	0.0461588	None
BRI3	O95415	1.99735	0.00275517	Up
SVIL	O95425	-0.17681	0.00531087	None
PAPLN	O95428	-5.26532	0.0313285	Down
BAG4	O95429	-0.0994991	0.26208	None
AHSA1	O95433	-1.17668	3.95982e-05	Down
PARN	O95453	-0.527481	0.00263382	None
PSMG1	O95456	0.0623452	0.790579	None
SGPL1	O95470	-0.35122	0.067871	None
CLDN7	O95471	-0.936894	0.635074	None
CTDNEP1	O95476	-0.0738209	0.898042	None
ABCA1	O95477	3.17429	0.394586	None
NSA2	O95478	-0.726116	0.000328429	None
H6PD	O95479	1.3064	4.06162e-05	Up
SEC24A	O95486	0.239406	0.133619	None
SEC24B	O95487	-0.0372744	0.475953	None
VNN1	O95497	0.920327	0.00950555	None
CBX6	O95503	-1.0576	0.305633	None
TDP2	O95551	-0.331884	0.0396184	None
SFT2D2	O95562	-0.121958	0.6551	None
MPC2	O95563	0.97868	0.248328	None
ETHE1	O95571	-0.271405	0.842555	None
ACSL3	O95573	-0.626522	0.000238649	None
POLR1A	O95602	-0.578041	0.000892885	None
PCNT	O95613	-1.3557	0.704714	None
YEATS4	O95619	-0.158766	0.483687	None
DUS4L	O95620	-0.162472	0.601472	None
ZBTB11	O95625	-0.792168	0.00780604	None
CNOT4	O95628	0.0279198	0.711424	None
STAMBP	O95630	0.793299	0.00577235	None
CPSF4	O95639	-1.29254	0.0099481	Down
ASMTL	O95671	-1.91407	0.0459606	Down
CDS2	O95674	0.12357	0.238542	None
CEP43	O95684	-0.691368	0.0357404	None
PPP1R3D	O95685	0.738846	0.105066	None
BRD1	O95696	-0.696706	0.0141492	None
POP4	O95707	0.0994873	0.614521	None
HERC2	O95714	-0.254977	0.0135878	None
RAB3D	O95716	-0.652897	0.00789681	None
SNAP29	O95721	-0.502635	0.00925036	None
OXSR1	O95747	0.892606	0.0013579	None
GGPS1	O95749	0.146774	0.562239	None
HSPA4L	O95757	0.408113	0.308464	None
PTBP3	O95758	-0.429481	0.0844603	None
TBC1D8	O95759	-1.39868	0.384404	None
STARD3NL	O95772	0.655142	0.00107203	None
LSM8	O95777	-0.0446238	0.901051	None
AP2A1	O95782	0.443161	0.000508863	None
WIZ	O95785	-0.344323	0.484261	None
RIGI	O95786	-0.475401	0.00374208	None
STAU1	O95793	0.180293	0.66159	None
TTC4	O95801	-1.50862	0.00229258	Down
TMEM50A	O95807	0.227354	0.542776	None
CAVIN2	O95810	-0.58643	0.0547314	None
BAG2	O95816	0.187028	0.430905	None
BAG3	O95817	0.176491	0.0351336	None
MAP4K4	O95819	-0.597458	0.00165296	None
MLYCD	O95822	1.41182	0.000697355	Up
CRYZL1	O95825	0.631491	0.014827	None
AIFM1	O95831	0.967154	1.16323e-05	None
EML2	O95834	1.29385	0.243967	None
LATS1	O95835	-0.437084	0.0314898	None
NUDT14	O95848	-0.251841	0.110799	None
TSPAN13	O95857	0.321649	0.126322	None
TSPAN15	O95858	-0.0787168	0.310225	None
BPNT1	O95861	0.622225	0.000242051	None
DDAH2	O95865	0.992011	5.82429e-05	None
ABHD16A	O95870	-0.236399	0.00667166	None
C6orf47	O95873	-2.80887	0.175993	None
TXNDC12	O95881	-0.0754472	0.592265	None
TRUB2	O95900	-0.504373	0.134779	None
ECD	O95905	-0.585199	0.0709316	None
SYF2	O95926	-0.323002	0.109039	None
MBD3	O95983	-0.524679	0.00891434	None
TOP3B	O95985	0.355151	0.0199277	None
NUDT3	O95989	-0.480823	0.211458	None
AGR2	O95994	-2.09441	0.00164405	Down
BCL10	O95999	-0.503767	0.0431231	None
NDUFB10	O96000	0.0900719	0.156561	None
CLPTM1	O96005	-0.314019	0.00755859	None
ZBED1	O96006	1.36026	0.0209172	Up
MOCS2	O96007	-0.666533	0.15511	None
TOMM40	O96008	-0.0888524	0.484133	None
NAPSA	O96009	-2.94425	0.00024649	Down
PEX11B	O96011	0.365337	0.170699	None
PAK4	O96013	-0.21713	0.673083	None
CHEK2	O96017	-0.722998	0.0131623	None
ACTL6A	O96019	-0.33196	0.00588035	None
NSD2	O96028	-4.3343	0.0199512	Down
MOCS2	O96033	0.0241718	0.962016	None
CYB5A	P00167	0.221611	0.0412113	None
LDHA	P00338	0.953172	0.000221772	None
ALDH1A1	P00352	7.53524	1.26242e-06	Up
GLUD1	P00367	0.450612	0.000739214	None
DHFR	P00374	-2.74805	0.000554662	Down
CYB5R3	P00387	1.54837	6.20872e-05	Up
GSR	P00390	0.642271	2.47269e-05	None
MT-CO1	P00395	-0.0746662	0.82118	None
MT-CO2	P00403	0.85904	0.0521469	None
MT-CO3	P00414	0.836571	0.33544	None
SOD1	P00441	0.899394	0.000151352	None
CP	P00450	0.577316	0.473224	None
PNP	P00491	-1.47347	3.77864e-05	Down
HPRT1	P00492	-0.248499	0.0204285	None
GOT2	P00505	0.745743	9.42785e-06	None
ABL1	P00519	0.363882	0.538122	None
EGFR	P00533	-1.98019	2.41594e-06	Down
PGK1	P00558	1.91199	0.0807751	None
AK1	P00568	0.104279	0.125913	None
F2	P00734	-0.184843	0.555557	None
F10	P00742	0.0562468	0.739799	None
PLG	P00747	-0.192095	0.444318	None
PLAU	P00749	-0.644896	0.00197559	None
CFB	P00751	-0.380065	0.0238401	None
ADA	P00813	-0.143045	0.305482	None
MT-ATP6	P00846	0.519766	0.0551923	None
ASS1	P00966	-1.091	0.000781415	Down
SERPINC1	P01008	-0.498718	0.517911	None
SERPINA1	P01009	-0.133457	0.52038	None
A2M	P01023	0.155386	0.0508962	None
C3	P01024	2.17064	0.0175774	Up
TIMP1	P01033	-1.36529	0.0118779	Down
CST3	P01034	-0.122591	0.203582	None
NRAS	P01111	0.704649	0.0193613	None
HRAS	P01112	0.663982	0.0286243	None
KRAS	P01116	0.717529	0.0102582	None
LDLR	P01130	-0.577886	0.00285973	None
TGFB1	P01137	0.793455	0.00655625	None
IGF2	P01344	1.46915	0.302246	None
PIGR	P01833	-3.31546	0.00595683	Down
IGHM	P01871	0.887496	0.0446346	None
HLA-B	P01889	-0.419514	0.0970132	None
HLA-H	P01893	-0.308055	0.0410344	None
COL4A1	P02462	2.49191	0.000879983	Up
KRT6A	P02538	-2.32871	2.18409e-05	Down
LMNA	P02545	-0.671632	1.72426e-05	None
APOE	P02649	0.439466	0.344728	None
APOC3	P02656	0.655785	0.00400763	None
FGB	P02675	2.39697	0.017555	Up
FGG	P02679	2.11951	0.0328236	Up
APOH	P02749	-0.619961	0.0160682	None
FN1	P02751	-1.25883	0.000199177	Down
RBP4	P02753	-0.756728	0.124508	None
AHSG	P02765	-0.611345	0.0158777	None
ALB	P02768	-0.60671	9.08171e-05	None
AFP	P02771	0.0844265	0.70724	None
GC	P02774	-0.23538	0.0547658	None
TFRC	P02786	0.12131	0.0742339	None
TF	P02787	-0.0608414	0.717176	None
LTF	P02788	-0.159233	0.441698	None
HPX	P02790	-0.0961809	0.407946	None
FTL	P02792	1.7317	0.144237	None
FTH1	P02794	2.10592	0.000456122	Up
MT2A	P02795	-0.643608	0.164409	None
MT-ND1	P03886	-0.328781	0.428351	None
MT-ND2	P03891	0.0753026	0.883094	None
MT-ND3	P03897	-0.261623	0.37142	None
MT-ND4	P03905	0.348409	0.380372	None
MT-ND5	P03915	-0.358669	0.109525	None
MT-ND6	P03923	-0.171218	0.478047	None
MT-ATP8	P03928	0.621641	0.00473995	None
VTN	P04004	-0.359228	0.144282	None
CAT	P04040	2.44554	7.47433e-07	Up
RAF1	P04049	0.301111	0.789302	None
GBA1	P04062	1.17127	4.26247e-06	Up
FUCA1	P04066	-0.333775	0.372901	None
ALDOA	P04075	0.793153	0.000242374	None
CSTB	P04080	0.0643263	0.140302	None
ANXA1	P04083	0.154032	0.0208633	None
APOB	P04114	0.368742	0.0240068	None
NR3C1	P04150	0.245654	0.0712073	None
PRNP	P04156	0.787818	0.0901165	None
SOD2	P04179	3.35971	0.0065415	Up
OAT	P04181	-1.20723	1.22546e-05	Down
TK1	P04183	-2.6389	4.67651e-05	Down
KRT1	P04264	1.23423	0.15904	None
TUBB4A	P04350	0.435849	0.102014	None
GAPDH	P04406	1.31615	1.15245e-05	Up
ASL	P04424	1.65258	2.58806e-06	Up
HLA-A	P04439	0.277062	0.0433584	None
ERBB2	P04626	0.201339	0.081812	None
CAPNS1	P04632	0.390964	0.210098	None
TP53	P04637	-0.906787	0.001019	None
MT1A	P04731	-0.598252	0.533957	None
MT1F	P04733	0.253145	0.72647	None
HSPB1	P04792	0.900362	0.000108768	None
TYMS	P04818	-1.62105	6.46307e-05	Down
RPN1	P04843	0.455225	0.254948	None
RPN2	P04844	-0.164065	0.0391123	None
GNAI2	P04899	0.897638	0.000795628	None
H2AC25;H2AC4;H2AC6	P04908;Q7L7L0;Q93077	-0.609474	0.0232524	None
SLC4A2	P04920	1.89279	0.000108706	Up
ATP1A1	P05023	0.455586	4.04311e-06	None
ATP1B1	P05026	0.479262	0.50001	None
ALDOB	P05062	1.01584	0.282208	None
APP	P05067	0.556293	0.000958947	None
ALDH2	P05091	-0.0743418	0.445579	None
ITGB3	P05106	1.9022	0.0104459	Up
ITGB2	P05107	-2.45694	0.217943	None
HMGN1	P05114	0.025163	0.904866	None
SLC25A5	P05141	-0.198134	0.0727722	None
CFI	P05156	0.000395929	0.997281	None
ISG15	P05161	-0.652298	0.00144566	None
PCCA	P05165	1.54305	3.87221e-05	Up
PCCB	P05166	1.38508	0.000266823	Up
EIF2S1	P05198	-0.318301	0.280598	None
HMGN2	P05204	-0.935464	0.0266022	None
ICAM1	P05362	1.56755	5.01466e-06	Up
RPLP1	P05386	-0.363451	0.32682	None
RPLP2	P05387	-0.0503228	0.474657	None
RPLP0	P05388	-0.251356	0.0329332	None
JUN	P05412	-0.147319	0.607558	None
CLEC3B	P05452	-1.12832	0.0475436	Down
SSB	P05455	-0.0557401	0.394422	None
SERPINA7	P05543	-0.803442	0.204088	None
SERPIND1	P05546	-0.333976	0.268025	None
ITGB1	P05556	0.0756431	0.205332	None
KRT18	P05783	0.955645	1.09306e-05	None
KRT8	P05787	1.54854	7.17061e-06	Up
MYL1;MYL3	P05976;P08590	0.0338309	0.827428	None
UROD	P06132	0.201413	0.7544	None
INSR	P06213	0.921629	0.00866112	None
GLA	P06280	-0.507395	0.185278	None
GSN	P06396	-0.346501	0.00355893	None
RB1	P06400	-0.560632	0.00771167	None
PTMA	P06454	-0.43493	0.477227	None
CDK1	P06493	-1.98443	5.70702e-05	Down
ATP5F1B	P06576	0.47883	0.000316849	None
S100A6	P06703	0.280074	0.344096	None
APOA4	P06727	-0.020684	0.934324	None
EIF4E	P06730	-0.328066	0.00623597	None
ENO1	P06733	0.485578	0.10386	None
PYGL	P06737	-0.0583288	0.225187	None
GPI	P06744	1.27787	0.311313	None
NPM1	P06748	-0.77976	0.0173452	None
TPM3	P06753	0.26894	0.0751106	None
ITGAV	P06756	0.73645	0.0141767	None
HEXA	P06865	0.927625	0.000510377	None
EPHX1	P07099	1.17546	0.000267451	Up
DBI	P07108	1.42179	0.000409122	Up
LDHB	P07195	0.939333	0.0168628	None
CENPB	P07199	-1.49066	0.00138095	Down
GPX1	P07203	0.977971	0.0182357	None
PGK2	P07205	1.68706	0.00172836	Up
PROS1	P07225	2.04561	4.22303e-06	Up
P4HB	P07237	0.640545	0.000582847	None
H1-0	P07305	-1.01712	0.00285599	Down
ACYP1	P07311	-0.481572	0.00609405	None
CTSD	P07339	2.46453	5.13513e-06	Up
ANXA2	P07355	0.64251	0.000881819	None
CAPN1	P07384	1.99434	0.000547643	Up
TUBB	P07437	-0.345688	0.568831	None
PSAP	P07602	0.719862	0.000667685	None
HEXB	P07686	0.0916357	0.552835	None
CTSL	P07711	0.693189	0.000651312	None
PFN1	P07737	-0.133259	0.386308	None
BPGM	P07738	3.18117	2.11702e-06	Up
APRT	P07741	1.12186	1.29134e-05	Up
EPRS1	P07814	-0.537454	0.196284	None
CTSB	P07858	0.810524	0.00563309	None
HSP90AA1	P07900	-0.986667	2.79972e-06	None
GALT	P07902	0.299261	0.0746489	None
HNRNPC	P07910	-0.18483	0.064519	None
UQCRH	P07919	0.628385	0.0133787	None
LAMB1	P07942	0.826794	0.000368254	None
YES1	P07947	0.341388	0.452928	None
LYN	P07948	-0.758961	3.09053e-05	None
FH	P07954	0.501613	0.00136335	None
ERCC1	P07992	-0.452935	0.0229737	None
THBS1	P07996	2.4285	0.00395953	Up
SP1	P08047	-1.07629	0.0025003	Down
ZFX;ZFY	P08048;P17010	0.756504	0.124673	None
IGF1R	P08069	0.637801	0.00266363	None
RHOC	P08134	-0.969293	0.280572	None
CD55	P08174	-0.977584	7.5716e-05	None
SLC3A2	P08195	0.578191	0.00127415	None
GUSB	P08236	0.074343	0.889479	None
PFKM	P08237	0.574833	0.000446273	None
HSP90AB1	P08238	-0.635823	3.67969e-06	None
SRPRA	P08240	-0.0843644	0.474594	None
ASNS	P08243	-1.175	3.81847e-06	Down
HMBS	P08397	0.901023	0.0570915	None
PDHA1	P08559	0.667074	0.00544994	None
COL4A2	P08572	1.55035	0.000574548	Up
CYC1	P08574	0.466825	0.0474661	None
SNRPB2	P08579	-0.304913	0.130854	None
MET	P08581	-1.4514	4.82635e-05	Down
MELTF	P08582	-1.24423	0.000112527	Down
SNRNP70	P08621	0.0157457	0.795576	None
ITGA5	P08648	2.05049	0.0230405	Up
NFIC	P08651	0.438685	0.00859796	None
VIM	P08670	3.18713	1.11335e-06	Up
SERPINF2	P08697	-0.101484	0.277695	None
RPS17	P08708	-0.00629964	0.968152	None
KRT19	P08727	0.322738	0.176084	None
KRT7	P08729	-1.21434	6.48808e-06	Down
GNAI3	P08754	0.683421	0.0150902	None
ANXA5	P08758	0.905088	0.00157557	None
STS	P08842	-0.776159	0.0263566	None
RPSA	P08865	-0.565945	0.247979	None
CD63	P08962	1.96711	0.00990946	Up
MRPL3	P09001	-0.355802	0.567172	None
SNRPA	P09012	-0.179026	0.0124318	None
FGF2	P09038	1.58254	0.00285655	Up
ENO2	P09104	3.17917	6.90985e-06	Up
ACAA1	P09110	1.4131	5.51496e-05	Up
SRP19	P09132	-0.719718	0.00894831	None
GSTP1	P09211	-0.338384	0.541431	None
SNRPC	P09234	-0.408279	0.163713	None
LGALS1	P09382	1.87118	0.000655186	Up
QDPR	P09417	0.747893	3.41903e-05	None
HMGB1	P09429	-0.494831	0.000455736	None
TPM1	P09493	1.60741	0.00640773	Up
CLTA	P09496	0.814894	0.00169016	None
CLTB	P09497	0.203089	0.600668	None
ANXA4	P09525	3.75384	0.000488135	Up
CNP	P09543	1.34034	4.75607e-05	Up
HMOX1	P09601	3.83563	3.55514e-07	Up
DLD	P09622	1.12141	0.00594173	Up
HNRNPA1	P09651	-0.425637	0.0266485	None
SNRPA1	P09661	-0.170216	0.074239	None
CTSH	P09668	0.453134	0.00446522	None
COX6C	P09669	0.438423	0.00820699	None
TACSTD2	P09758	-3.60869	1.37927e-05	Down
C1S	P09871	1.82582	0.00329875	Up
PARP1	P09874	-0.904482	0.0892529	None
POLA1	P09884	-2.26915	0.0879565	None
IFIT2	P09913	-5.2105	1.84892e-05	Down
IFIT1	P09914	-0.359209	0.00855276	None
ALOX5	P09917	-0.702555	0.594863	None
LTA4H	P09960	-0.574148	0.186514	None
ALDOC	P09972	0.710332	0.0332812	None
C4A	P0C0L4	0.118193	0.795245	None
H2AZ1;H2AZ2	P0C0S5;Q71UI9	-1.20569	0.000159032	Down
H2AC11;H2AC12;H2AC14;H2AC18;H2AC20;H2AC7;H2AJ	P0C0S8;P20671;Q16777;Q6FI13;Q96KK5;Q99878;Q9BTM1	-1.01634	0.0418587	Down
TFPT	P0C1Z6	-0.316289	0.17231	None
FBXO45	P0C2W1	-0.382667	0.174688	None
CISD3	P0C7P0	2.54208	0.000302223	Up
ATXN1L	P0C7T5	0.326308	0.570755	None
POLR2M	P0CAP2	0.454136	0.174304	None
DERPC	P0CG12	0.034082	0.83089	None
CHTF8	P0CG13	-1.20022	0.00424223	Down
ZNF865	P0CJ78	-1.25604	0.239719	None
ZNF888	P0CJ79	0.807298	0.271687	None
TSPY1;TSPY10;TSPY2;TSPY3;TSPY4;TSPY8;TSPY9	P0CW00;A0A494C1R9;A6NKD2;P0CV98;P0CV99;P0CW01;Q01534	-0.446617	0.117169	None
TRAPPC2;TRAPPC2B	P0DI81;P0DI82	0.236308	0.349064	None
PET100	P0DJ07	-0.741878	0.108132	None
SAA1	P0DJI8	0.0687462	0.833385	None
SAA2	P0DJI9	1.90799	0.207642	None
SULT1A3;SULT1A4	P0DMM9;P0DMN0	-0.915282	0.000407559	None
HSPA1A;HSPA1B	P0DMV8;P0DMV9	-0.929281	4.88412e-05	None
CALM1;CALM2;CALM3	P0DP23;P0DP24;P0DP25	0.28904	0.0228543	None
POLR1D	P0DPB6	-0.605222	0.00218728	None
EEF1AKMT4	P0DPD7	-0.245621	0.386575	None
AMY1A;AMY1B;AMY1C;AMY2B	P0DTE7;P0DTE8;P0DUB6;P19961	-0.400035	0.294221	None
ZFTRAF1	P0DTL6	1.80379	0.127264	None
FDX1	P10109	-0.365115	0.569891	None
RAP2A	P10114	0.499667	0.0811712	None
RO60	P10155	0.519402	0.00582949	None
COX8A	P10176	0.982556	0.00237088	None
GAA	P10253	0.521433	0.00287869	None
RRAS	P10301	0.127548	0.704871	None
HLA-C	P10321	0.70904	0.0214049	None
ARAF	P10398	-0.282561	0.0270748	None
H1-4	P10412	-0.893201	0.000629523	None
DLAT	P10515	0.129537	0.339485	None
PTPRF	P10586	1.50874	0.0385877	Up
NR2F6	P10588	0.0523552	0.794104	None
TXN	P10599	0.243622	0.553705	None
COX5B	P10606	0.504172	0.0398887	None
CTSA	P10619	1.12519	0.00167855	Up
MGST1	P10620	0.929646	0.000182311	None
PRKAR1A	P10644	0.288781	0.00185573	None
TFPI	P10646	0.436001	0.125415	None
UROS	P10746	0.878112	0.0296903	None
ESD	P10768	1.09511	9.88291e-05	Up
HSPD1	P10809	0.270065	0.000641755	None
CLU	P10909	2.17648	0.123077	None
HSPA5	P11021	-0.42947	0.000663676	None
LAMC1	P11047	0.113722	0.0932754	None
ACP2	P11117	1.09955	0.000154756	Up
HSPA8	P11142	-0.756424	7.4541e-06	None
SLC2A1	P11166	0.747316	0.0089593	None
EPB41	P11171	0.589273	0.00284626	None
UMPS	P11172	-0.262675	0.0126367	None
PDHB	P11177	0.827521	0.000199197	None
DBT	P11182	-0.0804383	0.230903	None
PYGB	P11216	-0.0576526	0.129383	None
RALA	P11233	0.414048	0.000400037	None
RALB	P11234	-0.127943	0.0162153	None
BCR	P11274	-0.558882	0.00850273	None
LAMP1	P11279	1.73482	0.00507206	Up
ACADM	P11310	1.88409	0.0289445	Up
TOP1	P11387	-1.56876	0.000230993	Down
TOP2A	P11388	-2.83497	3.43652e-08	Down
G6PD	P11413	1.45733	3.58981e-05	Up
UBL4A	P11441	0.125637	0.467639	None
ESRRA	P11474	0.60837	0.0780895	None
PC	P11498	1.43557	9.42116e-06	Up
MTHFD1	P11586	-1.5948	0.0241751	Down
IGF2R	P11717	-0.253713	0.645827	None
ADH5	P11766	0.570624	0.00298099	None
CDK4	P11802	-0.139122	0.0902004	None
PRPS2	P11908	-0.672048	0.000908563	None
PABPC1	P11940	-0.553071	0.00021977	None
PCNA	P12004	-2.19472	2.27049e-05	Down
COX6A1	P12074	0.854315	0.00734901	None
HARS1	P12081	0.646028	0.000493561	None
COL6A1	P12109	1.04127	0.000413451	Up
SLC25A4	P12235	1.01905	1.39203e-05	Up
SLC25A6	P12236	0.15358	0.349469	None
F5	P12259	0.257877	0.112828	None
IMPDH2	P12268	-2.23167	0.00139533	Down
TPR	P12270	1.77488	0.0042585	Up
CKB	P12277	1.82423	4.90617e-06	Up
ANXA3	P12429	-0.920195	0.00702415	None
BCKDHA	P12694	0.378304	0.0495908	None
ACTN1	P12814	0.155219	0.75329	None
CDH1	P12830	-0.703038	0.0835506	None
SRC	P12931	0.230606	0.093422	None
PEPD	P12955	1.26607	0.000240774	Up
XRCC6	P12956	-0.143184	0.0194474	None
XRCC5	P13010	-0.179713	0.0352918	None
UNG	P13051	-0.446606	0.00326029	None
NR2C1	P13056	-1.86053	0.0154458	Down
COX4I1	P13073	0.943154	0.00384765	None
ALAS1	P13196	-0.584695	0.029634	None
IFI30	P13284	-0.942706	0.00907665	None
LAMP2	P13473	1.44644	0.072875	None
RNH1	P13489	1.099	0.0415443	Up
CYBA	P13498	0.841677	0.00037715	None
VCAN	P13611	0.521485	0.00760361	None
ATP1A3	P13637	0.42812	0.040181	None
EEF2	P13639	-0.224746	0.67233	None
KRT10	P13645	0.94437	0.294723	None
KRT5	P13647	-1.84541	0.318531	None
PDIA4	P13667	0.0891586	0.0020771	None
P4HA1	P13674	1.17906	1.09083e-05	Up
TPT1	P13693	0.0596709	0.631001	None
ALAD	P13716	0.766175	0.399395	None
F3	P13726	-1.69242	0.000978748	Down
HLA-E	P13747	0.757933	0.191838	None
LCP1	P13796	-3.15879	0.000165594	Down
PLS3	P13797	-0.56898	0.00039954	None
APEH	P13798	0.616841	2.68541e-05	None
ETFA	P13804	0.61508	0.00183816	None
GYS1	P13807	2.17858	0.000896328	Up
PRKAR2A	P13861	0.684956	0.000214402	None
ANXA8	P13928	-4.80389	0.071002	None
GTF2F2	P13984	0.263589	0.0302466	None
CD59	P13987	0.897099	0.000550372	None
MTHFD2	P13995	-1.20344	0.000178056	Down
MIF	P14174	0.624589	0.000126763	None
CD99	P14209	1.96635	0.00288376	Up
PRKCSH	P14314	-0.274575	0.00464279	None
IRF2	P14316	-0.751078	0.0395288	None
FDPS	P14324	0.140215	0.184399	None
TRIM27	P14373	-0.202864	0.102632	None
CPM	P14384	-0.722953	0.000812254	None
COX7A2	P14406	0.127012	0.737158	None
AKR1A1	P14550	0.371964	0.000106455	None
PKM	P14618	0.327628	0.698155	None
ACYP2	P14621	1.96391	0.187509	None
HSP90B1	P14625	-0.290128	0.00399872	None
CCNB1	P14635	-2.88881	0.00121109	Down
MYL6B	P14649	0.446711	0.0957522	None
SNRPB	P14678	-0.38622	0.00507895	None
IDE	P14735	2.4753	0.0358431	Up
COX6B1	P14854	0.955104	0.000690974	None
POU2F1	P14859	-1.31129	0.00720163	Down
HNRNPL	P14866	0.0962096	0.907375	None
DARS1	P14868	-0.109915	0.0358196	None
ETS1	P14921	-2.67009	0.0117972	Down
JUP	P14923	-0.429904	0.000304695	None
UQCRB	P14927	0.302162	0.0449598	None
BRAF	P15056	0.0295081	0.909227	None
GLUL	P15104	0.761197	0.00032415	None
AKR1B1	P15121	4.09462	8.34075e-06	Up
PVR	P15151	0.876837	0.00139235	None
RAC2	P15153	-1.17121	2.85721e-05	Down
GSPT1	P15170	-0.398889	0.00156956	None
IFNGR1	P15260	-0.572028	0.0298569	None
ARSA	P15289	1.00206	1.22454e-05	Up
B4GALT1	P15291	-0.0218961	0.934886	None
EZR	P15311	-0.117261	0.0733412	None
FOLR1	P15328	0.43739	0.111207	None
ATF2	P15336	0.862402	0.0647581	None
UCHL3	P15374	-0.121374	0.0315006	None
FOSL2	P15408	-0.704039	0.453148	None
HPGD	P15428	-0.521266	0.00705495	None
AREG	P15514	-1.67999	0.00101763	Down
CD46	P15529	-0.182363	0.214421	None
NME1	P15531	-0.0458625	0.799725	None
NQO1	P15559	2.20484	8.12292e-06	Up
GNS	P15586	1.69769	0.000234786	Up
PHKG2	P15735	0.000920815	0.996449	None
ARSB	P15848	0.443321	0.265509	None
RPS2	P15880	0.130178	0.675068	None
DSP	P15924	-1.92169	0.00111869	Down
RPA2	P15927	0.218731	0.318419	None
MUC1	P15941	0.528851	0.00264555	None
COX7C	P15954	0.656152	0.0704581	None
TIMP2	P16035	0.866547	0.0124066	None
CD44	P16070	1.72886	3.11098e-06	Up
NQO2	P16083	2.09058	3.77154e-05	Up
H2AX	P16104	-0.790885	0.0108919	None
ITGB4	P16144	1.18079	2.07036e-06	Up
CBR1	P16152	1.27758	0.000332328	Up
ACADS	P16219	1.65401	0.00138057	Up
CREB1	P16220	-0.254714	0.488509	None
SLC25A16	P16260	-0.211449	0.334902	None
GLB1	P16278	1.90884	7.23941e-05	Up
NCK1	P16333	0.406516	0.00333497	None
GCFC2	P16383	-0.474864	0.00622022	None
H1-5	P16401	-1.59371	8.33122e-05	Down
H1-3	P16402	0.797432	0.00418799	None
EPCAM	P16422	-2.73998	3.99488e-05	Down
POR	P16435	0.144013	0.0022992	None
MGMT	P16455	0.916379	0.00576996	None
FER	P16591	0.98861	0.00661961	None
ATP2A2	P16615	-0.377288	0.00331037	None
FAH	P16930	0.403255	0.0177722	None
STMN1	P16949	-0.17617	0.00252068	None
YBX3	P16989	-0.49681	2.20954e-05	None
ZNF12	P17014	0.378663	0.398607	None
ZNF22	P17026	-0.532871	0.0180813	None
ZNF24	P17028	0.287624	0.200361	None
ZKSCAN1	P17029	1.01486	0.0194229	Up
ZNF28	P17035	-0.601676	0.295657	None
ZNF3	P17036	0.417067	0.322833	None
ZNF43	P17038	-0.786843	0.348747	None
NAGA	P17050	0.678245	0.000462993	None
HSPA6	P17066	-1.01078	4.31352e-05	Down
RHOQ	P17081	0.993326	0.0355918	None
HMGA1	P17096	-1.91379	0.00431027	Down
TMEM11	P17152	-0.457693	6.73146e-05	None
GOT1	P17174	0.577702	0.000311378	None
PRKCA	P17252	0.171758	0.133752	None
ITGA2	P17301	-2.83876	3.18965e-05	Down
SMPD1	P17405	1.55655	0.000119003	Up
UBTF	P17480	-0.825752	0.000499144	None
JUND	P17535	-0.233282	0.322531	None
ATF7	P17544	-0.23333	0.0775246	None
NDUFB7	P17568	-0.212157	0.199296	None
PRKACA	P17612	0.419258	0.147675	None
CAPN2	P17655	-0.286905	0.456902	None
CEBPB	P17676	0.53879	0.256101	None
PTPN2	P17706	-0.569028	0.00154092	None
CTPS1	P17812	-0.48162	0.000132156	None
DDX5	P17844	-0.915546	1.36559e-05	None
PFKL	P17858	1.0483	4.0704e-05	Up
GM2A	P17900	1.88596	0.000249318	Up
LGALS3	P17931	1.11776	0.000163686	Up
IGFBP3	P17936	-2.07936	0.0314291	Down
PSMC3	P17980	-0.127368	0.630888	None
TCP1	P17987	-0.257066	0.0192694	None
PTPN1	P18031	0.579984	0.000399369	None
ERCC2	P18074	0.298452	0.0590013	None
RPL35A	P18077	-0.137991	0.832764	None
ITGB5	P18084	0.219473	0.0468585	None
ARF4	P18085	0.652988	0.000103851	None
RPL7	P18124	-0.306331	0.738327	None
VCL	P18206	0.703953	0.000150768	None
PTPRA	P18433	0.428794	0.0226898	None
NAT1	P18440	1.20918	0.129377	None
ITGB6	P18564	-2.57909	0.00149199	Down
SON	P18583	-0.438289	0.00294571	None
NELFE	P18615	-0.917526	7.77418e-05	None
RPL17	P18621	-0.0888883	0.128172	None
PGAM1	P18669	1.37076	1.59182e-05	Up
RCC1	P18754	-0.264646	0.0638748	None
SDC1	P18827	-1.26442	0.0581217	None
ATF1	P18846	-0.639639	0.165844	None
ATF6	P18850	-0.449308	0.252222	None
LIG1	P18858	-3.69163	0.000179152	Down
ATP5PF	P18859	0.629135	0.0922644	None
XRCC1	P18887	-0.688561	0.00225182	None
KRT15	P19012	-0.0258357	0.934979	None
PAM	P19021	1.39119	0.000557563	Up
MYL12A	P19105	-0.93378	0.224829	None
PLCG1	P19174	0.265702	0.593678	None
CD58	P19256	0.404549	0.188354	None
NCL	P19338	-0.504744	0.000126841	None
HK1	P19367	1.43984	0.0311141	Up
POLR2C	P19387	-0.257857	0.122456	None
POLR2E	P19388	-0.301341	0.0470833	None
NDUFV2	P19404	0.108745	0.522519	None
TNFRSF1A	P19438	-0.434651	0.307605	None
GGT1	P19440	4.66262	7.79579e-06	Up
ERCC3	P19447	0.0356842	0.659276	None
TRIM21	P19474	-0.325996	0.447332	None
EIF2AK2	P19525	-0.527926	0.0112915	None
TFE3	P19532	1.08787	0.00856586	Up
SRM	P19623	-0.507737	0.000378051	None
SLC9A1	P19634	0.665469	0.35653	None
CSNK2A2	P19784	0.535177	0.0339594	None
RXRA	P19793	-0.531069	0.0488698	None
ITIH2	P19823	-0.517791	0.333858	None
NFKB1	P19838	-1.38159	0.0336559	Down
TYMP	P19971	1.67202	5.64736e-05	Up
ATP2B1	P20020	0.760389	0.0128359	None
EIF2S2	P20042	-0.0422231	0.65816	None
ANXA7	P20073	0.293137	0.0314123	None
TBP	P20226	-0.274144	0.361542	None
BTF3	P20290	-0.765748	0.0136748	None
RAB3A	P20336	0.505118	0.032352	None
RAB3B	P20337	1.64891	0.000524266	Up
RAB4A	P20338	0.630742	0.0118164	None
RAB5A	P20339	0.45671	0.0413029	None
RAB6A	P20340	0.147516	0.075385	None
MSH3	P20585	-0.736302	0.000473386	None
MX1	P20591	-0.614321	0.00263653	None
PSMB1	P20618	-0.0978342	0.418974	None
M6PR	P20645	0.810856	0.0617967	None
COX5A	P20674	0.520238	0.00439574	None
LMNB1	P20700	-1.00032	9.45566e-06	Down
PZP	P20742	-0.418282	0.164351	None
BCL3	P20749	-0.346324	0.0777477	None
CAST	P20810	-0.60162	0.000357791	None
IMPDH1	P20839	-0.180609	0.799074	None
AGA	P20933	4.04337	0.0506699	None
RASA1	P20936	-1.25678	0.0430089	Down
PTMS	P20962	0.749879	0.0231577	None
CDK11B	P21127	-0.138472	0.0568584	None
GSTM3	P21266	0.940191	0.0127185	None
ATP6V1B2	P21281	1.38567	3.0838e-06	Up
ATP6V1C1	P21283	-0.559058	0.30643	None
CSRP1	P21291	-0.434445	0.0082032	None
FLNA	P21333	0.308783	0.404853	None
NF1	P21359	0.317448	0.00623354	None
ACO1	P21399	0.999062	0.00012405	None
NT5E	P21589	-3.22272	8.74243e-06	Down
TAF1	P21675	-1.00781	0.351946	None
MDK	P21741	-0.215493	0.486435	None
VDAC1	P21796	1.53514	2.44334e-05	Up
ERBB3	P21860	0.789148	0.0218479	None
SDHB	P21912	0.908599	0.0319153	None
CD9	P21926	-1.04308	0.000773167	Down
BCKDHB	P21953	0.311071	0.0833891	None
COMT	P21964	-0.374796	0.00918451	None
TGM2	P21980	-0.272229	0.0289531	None
MMUT	P22033	0.506808	0.000355771	None
OSBP	P22059	-0.286566	0.28831	None
PCMT1	P22061	-0.198615	0.364687	None
FBL	P22087	-1.09769	0.000209036	Down
GART	P22102	-1.36497	0.129689	None
PAICS	P22234	-0.842367	5.35632e-06	None
IDS	P22304	-0.36291	0.141649	None
SCP2	P22307	0.424259	0.253257	None
UBA1	P22314	0.244181	0.592153	None
NME2	P22392	0.467734	0.0422252	None
USF1	P22415	-0.599646	0.0143614	None
FDXR	P22570	-0.0681999	0.446124	None
HNRNPA2B1	P22626	-0.0346658	0.613064	None
RFX1	P22670	-0.207212	0.0927317	None
CBL	P22681	0.540547	0.0263942	None
PRKACB	P22694	0.972508	0.00100748	None
UQCRC2	P22695	0.743553	0.000720286	None
FECH	P22830	-3.59491	0.115775	None
FBLN1	P23142	-0.761811	0.059011	None
TCEA1	P23193	-0.60149	0.000243703	None
ITGA6	P23229	-1.08108	0.000525599	Down
SFPQ	P23246	-0.334044	0.00995937	None
TUBG1	P23258	-0.115299	0.48279	None
PPIB	P23284	0.0308303	0.701983	None
ME2	P23368	-0.305053	0.0521398	None
WARS1	P23381	-1.83904	4.25479e-06	Down
RPS3	P23396	-0.2458	0.0108366	None
GCSH	P23434	0.774659	0.0655443	None
RPS6KB1	P23443	-0.289055	0.0101763	None
JAK1	P23458	0.251562	0.0647143	None
PTPRE	P23469	0.356107	0.0698724	None
PTPRG	P23470	0.920302	0.168443	None
SP100	P23497	-0.0649782	0.677368	None
NFYA	P23511	-0.567669	0.00346383	None
AHCY	P23526	-0.420376	0.30733	None
CFL1	P23528	0.0995151	0.136027	None
EIF4B	P23588	-0.176084	0.00579008	None
F8A1	P23610	0.321924	0.00811931	None
ATP2B4	P23634	0.506184	0.000519093	None
DGKA	P23743	-0.697609	0.00232417	None
CPT2	P23786	0.354885	0.129412	None
DTYMK	P23919	0.323965	0.210148	None
RRM1	P23921	-1.61112	3.9515e-06	Down
CHM	P24386	0.676735	0.439767	None
KDELR1	P24390	0.176356	0.601885	None
NR2F2	P24468	1.65029	0.000294239	Up
EEF1B2	P24534	-0.24337	0.219351	None
ATP5PB	P24539	0.41216	0.00636447	None
ACP1	P24666	0.422262	0.650703	None
ACAT1	P24752	1.75695	3.70036e-06	Up
MYL9	P24844	0.738756	0.154144	None
CCNC	P24863	1.56699	0.0704503	None
POLR2A	P24928	-0.119205	0.769768	None
CDK2	P24941	-0.676946	0.00823383	None
APC	P25054	-0.582149	0.337203	None
GRK2	P25098	-0.36169	0.0737156	None
MCM3	P25205	-1.3666	8.73193e-05	Down
NFYB	P25208	-0.0828473	0.712572	None
AZGP1	P25311	-1.14794	0.179597	None
MPST	P25325	0.189492	0.00809184	None
RPS12	P25398	-0.110695	0.169079	None
BRD2	P25440	-0.382546	0.0779294	None
FAS	P25445	-0.54087	0.00945775	None
YY1	P25490	-0.936762	0.00218217	None
DNAJB1	P25685	-0.968273	0.00204838	None
DNAJB2	P25686	1.29535	0.00011563	Up
ATP5F1A	P25705	0.450309	0.000494272	None
CTSS	P25774	-1.60641	0.000505748	Down
PSMA1	P25786	-0.0356286	0.524252	None
PSMA2	P25787	0.0392279	0.81365	None
PSMA3	P25788	-0.11576	0.135425	None
PSMA4	P25789	-0.319067	0.0093934	None
NFKBIA	P25963	0.576455	0.231933	None
ITGA3	P26006	0.568757	0.0157851	None
MSN	P26038	0.900325	0.000113414	None
PTPN3	P26045	-1.07807	0.400238	None
DDX6	P26196	0.00314788	0.96104	None
CTNNA2	P26232	-1.01855	0.142568	None
DNMT1	P26358	-1.93646	7.47082e-06	Down
U2AF2	P26368	-0.635169	0.00216414	None
RPL13	P26373	0.00188512	0.996294	None
CHML	P26374	-0.0890079	0.422827	None
IVD	P26440	0.742627	0.00015441	None
S100A4	P26447	-2.46789	0.00182591	Down
MGAT1	P26572	-0.387977	0.333527	None
HMGB2	P26583	-1.64115	4.43959e-05	Down
PTBP1	P26599	-0.197795	0.0459347	None
TARS1	P26639	-0.44851	0.000539722	None
VARS1	P26640	-0.71712	2.57052e-05	None
EEF1G	P26641	-0.371988	0.000429101	None
FKBP2	P26885	-0.147722	0.0716987	None
STOM	P27105	3.00294	1.63508e-06	Up
AK4	P27144	0.917016	5.10919e-07	None
YWHAQ	P27348	0.269821	0.568439	None
MAPK3	P27361	-0.015031	0.818177	None
MARK3	P27448	-0.753167	0.00136497	None
ATP6V0C	P27449	0.629771	0.00749351	None
DPP4	P27487	0.931567	0.00160994	None
ARNT	P27540	0.108743	0.132867	None
RPL10	P27635	-0.280822	0.20184	None
RPA1	P27694	-0.223557	0.0137914	None
APEX1	P27695	-0.203595	0.000516598	None
DCK	P27707	-0.637525	0.00142538	None
CAD	P27708	0.128013	0.00169582	None
CALR	P27797	-0.075767	0.336971	None
MAP4	P27816	0.114897	0.00925648	None
CANX	P27824	0.00195886	0.978254	None
PIK3R1	P27986	0.874596	0.0170375	None
PSMB8	P28062	-0.550047	0.0147121	None
PSMB9	P28065	0.228471	0.64711	None
PSMA5	P28066	0.095348	0.300688	None
PSMB4	P28070	0.0125841	0.924426	None
PSMB6	P28072	0.157386	0.632278	None
PSMB5	P28074	0.7053	0.0015987	None
ABCD3	P28288	0.307419	0.000308719	None
ITPRID2	P28290	0.201433	0.19646	None
NDUFS1	P28331	-0.0207482	0.737105	None
POLD1	P28340	-1.71538	2.92756e-05	Down
TEAD1	P28347	-0.05991	0.842546	None
SMARCA1	P28370	1.62734	0.0196859	Up
MAPK1	P28482	0.427576	0.0044459	None
GCA	P28676	0.439011	0.187817	None
RXRB	P28702	-0.247537	0.203819	None
ERCC5	P28715	0.867902	0.0485641	None
GRN	P28799	1.90768	3.02419e-05	Up
LAP3	P28838	-0.253868	0.00345878	None
S100A2	P29034	-0.517558	0.00789458	None
GTF2E1	P29083	0.1957	0.457671	None
GTF2E2	P29084	-0.300227	0.0214287	None
TPP2	P29144	0.324477	0.00089684	None
IMPA1	P29218	0.683383	0.0322667	None
EPHA2	P29317	-0.871759	0.00023973	None
EPHB2	P29323	-0.569945	0.0157104	None
PTPN6	P29350	-0.15749	0.496655	None
SHC1	P29353	0.132841	0.190526	None
MPG	P29372	-0.581169	0.00198683	None
CRABP2	P29373	-3.28528	0.0232123	Down
KDM5A	P29375	0.0524638	0.75354	None
TKT	P29401	0.267511	0.00356682	None
CASP1	P29466	2.39672	2.2116e-05	Up
RBMS1	P29558	-0.425587	0.00808116	None
PML	P29590	0.666799	0.000234188	None
TYK2	P29597	0.237603	0.874932	None
EEF1D	P29692	0.225333	0.0698237	None
MARCKS	P29966	-0.396352	0.00104185	None
GNA11	P29992	-0.204084	0.671891	None
ALDH4A1	P30038	1.37389	9.51257e-05	Up
ERP29	P30040	0.538307	6.09139e-05	None
PRDX6	P30041	1.21473	0.290362	None
BLVRB	P30043	0.81337	0.00365918	None
PRDX5	P30044	1.34166	0.000432778	Up
DDT	P30046	0.54577	0.385292	None
GCHFR	P30047	0.248485	0.108373	None
PRDX3	P30048	1.17021	6.4322e-05	Up
ATP5F1D	P30049	0.409088	0.0174166	None
RPL12	P30050	-0.306945	0.594929	None
ECHS1	P30084	1.24664	0.000391431	Up
CMPK1	P30085	0.704221	0.000180612	None
PEBP1	P30086	2.03779	8.58141e-05	Up
PDIA3	P30101	-0.0653837	0.211455	None
PPP2R1A	P30153	0.238763	0.000217667	None
PPP2R1B	P30154	-1.04134	0.00132558	Down
CDC27	P30260	-0.139816	0.380845	None
CCND3	P30281	1.21816	0.00195935	Up
CDC25C	P30307	-0.847345	0.0370331	None
PPIF	P30405	0.0427519	0.749918	None
NKTR	P30414	0.21139	0.138506	None
NMT1	P30419	0.307729	0.0274832	None
HLA-F	P30511	0.338763	0.0777844	None
HMOX2	P30519	-1.52	0.000359317	Down
ADSS2	P30520	-0.286542	0.593543	None
LRPAP1	P30533	0.157317	0.304914	None
TSPO	P30536	-0.259313	0.423521	None
ADSL	P30566	0.00605336	0.807361	None
PKLR	P30613	1.24735	0.00889473	Up
CLIP1	P30622	0.0875565	0.0592891	None
SRI	P30626	1.02676	1.83153e-05	Up
GSTT1	P30711	1.3848	1.12223e-05	Up
SERPINB1	P30740	-1.12448	0.00068049	Down
SLC7A1	P30825	-0.559986	0.0986638	None
ALDH1B1	P30837	-0.0558267	0.516868	None
POLR2B	P30876	-0.376118	0.000482444	None
SDHA	P31040	0.650655	4.68518e-05	None
CORO1A	P31146	-2.37342	0.0200578	Down
GDI1	P31150	0.753842	0.00189178	None
MAT2A	P31153	-0.318047	0.00522261	None
PRKAR1B	P31321	1.69313	0.000172119	Up
CPS1	P31327	1.29924	0.0821106	None
RRM2	P31350	-1.74949	0.000508992	Down
SDC4	P31431	0.300241	0.154777	None
TIA1	P31483	0.209282	0.122442	None
SLC6A6	P31641	2.21735	1.77212e-05	Up
DNAJA1	P31689	-0.231628	0.012797	None
AKT1	P31749	0.738441	0.634002	None
AKT2	P31751	0.131946	0.383085	None
UQCRC1	P31930	0.54288	0.00208388	None
HIBADH	P31937	1.26989	9.28619e-05	Up
ATIC	P31939	-0.547113	0.190287	None
HNRNPH3	P31942	-0.326153	0.0128181	None
HNRNPH1	P31943	-0.0641088	0.926015	None
YWHAB	P31946	-0.105963	0.134301	None
SFN	P31947	-2.53923	0.000187894	Down
STIP1	P31948	0.126809	0.675826	None
S100A11	P31949	0.562042	0.0136936	None
PRDX2	P32119	1.04255	0.00114016	Up
ARRB2	P32121	-0.424145	0.00545489	None
GK	P32189	0.472928	0.000781976	None
CDA	P32320	-3.2269	0.0243451	Down
DCTD	P32321	0.688327	0.118691	None
PYCR1	P32322	-0.92099	0.000427965	None
GBP1	P32455	-1.18573	5.19699e-05	Down
GBP2	P32456	0.911145	1.94551e-05	None
ELF1	P32519	-0.749603	0.00543404	None
GTF2H1	P32780	-1.13301	0.311713	None
STX2	P32856	1.79456	0.0517355	None
CTH	P32929	-1.07232	2.571e-05	Down
RPL9	P32969	-0.00359293	0.99253	None
ACSL1	P33121	-1.37503	0.000395109	Down
KIF5B	P33176	-0.366882	0.0396931	None
CSTF2	P33240	-0.168487	0.388594	None
DUT	P33316	-1.94792	1.90912e-05	Down
ABCC1	P33527	0.716908	0.0025708	None
CKS2	P33552	-2.73123	0.030401	Down
ABCD1	P33897	1.34472	3.19898e-05	Up
MAN1A1	P33908	0.612557	0.000117451	None
KDELR2	P33947	0.482106	0.109971	None
MCM4	P33991	-1.63902	3.5728e-07	Down
MCM5	P33992	-1.59335	7.69816e-08	Down
MCM7	P33993	-1.70735	3.91635e-07	Down
GALNS	P34059	2.33417	0.0141616	Up
SHMT1	P34896	0.604961	0.00384147	None
SHMT2	P34897	0.0815479	0.423001	None
EPHX2	P34913	0.600312	0.00903817	None
HSPA1L	P34931	-0.600537	0.00626317	None
HSPA4	P34932	0.349361	0.398812	None
MPI	P34949	0.83865	0.000490808	None
GPC1	P35052	0.949467	0.00837501	None
PFN2	P35080	0.309627	0.0701109	None
CTNNA1	P35221	-1.40665	0.0752208	None
CTNNB1	P35222	-0.792063	0.000189964	None
BMI1	P35226	-0.537559	0.0154636	None
PHB1	P35232	0.465243	0.000623457	None
NF2	P35240	0.487553	0.0627602	None
RDX	P35241	1.39898	0.00417246	Up
RPA3	P35244	-0.152669	0.692282	None
RFC4	P35249	-1.96145	0.0560013	None
RFC2	P35250	-1.18061	3.0747e-05	Down
RFC1	P35251	-0.811733	0.00300896	None
RPL22	P35268	0.0165169	0.93528	None
GTF2F1	P35269	1.48227	0.0648684	None
SPR	P35270	1.48599	7.93181e-06	Up
PTGS2	P35354	-0.525742	0.0661157	None
THBS4	P35443	1.11262	0.423387	None
CBS	P35520	-3.92622	0.00512612	Down
KRT9	P35527	2.68284	0.0249209	Up
IRS1	P35568	-0.0758162	0.863186	None
AGL	P35573	0.63559	0.00015451	None
MYH9	P35579	-0.14973	0.000627031	None
MYH10	P35580	1.25448	0.0568497	None
COPB2	P35606	0.1799	0.0100378	None
SOAT1	P35610	0.234632	0.0395682	None
ADD1	P35611	0.76934	1.35242e-05	None
BSG	P35613	0.679391	0.00112815	None
FUS	P35637	-0.310311	0.0174682	None
NUP214	P35658	-0.213101	0.0202279	None
DEK	P35659	-0.1509	0.683804	None
HNF1B	P35680	2.51465	2.52426e-05	Up
MYH11	P35749	0.0097891	0.989816	None
GLRX	P35754	2.04116	5.9334e-05	Up
CHKA	P35790	0.735669	0.0876397	None
PPM1A	P35813	0.414461	0.000573201	None
AHR	P35869	-1.21765	0.000218895	Down
KRT2	P35908	-0.204028	0.439122	None
HMGCL	P35914	0.966693	0.000748215	None
PSMC2	P35998	-0.106624	0.00219236	None
ARL2	P36404	-0.106539	0.167429	None
ARL3	P36405	1.12316	0.000440282	Up
MAP2K2	P36507	0.395856	0.270968	None
ATP5F1C	P36542	0.678409	0.00172082	None
ATP6V1E1	P36543	1.29442	3.27712e-05	Up
CPOX	P36551	0.0451133	0.43902	None
RPL4	P36578	-0.269155	0.00442281	None
NUDT1	P36639	0.228091	0.657465	None
LONP1	P36776	0.505037	7.27064e-05	None
PGM1	P36871	0.603917	0.000114346	None
PPP1CC	P36873	-0.197029	0.673591	None
TGFBR1	P36897	0.686666	0.479271	None
GNL1	P36915	-0.812048	0.000282653	None
LTBR	P36941	0.352486	0.0444824	None
POLR2I	P36954	-0.684156	0.00726766	None
SERPINF1	P36955	0.0297082	0.49376	None
SREBF1	P36956	-0.555671	0.00658825	None
DLST	P36957	0.293195	0.0249313	None
GPX4	P36969	0.663592	0.00208449	None
SRP14	P37108	0.476746	0.010987	None
TGFBR2	P37173	-0.114936	0.722218	None
NUP62	P37198	-0.213603	0.00361168	None
HPCAL1	P37235	0.867993	0.000633581	None
FDFT1	P37268	-2.14115	3.84168e-05	Down
TAGLN2	P37802	-0.0967523	0.256308	None
TALDO1	P37837	0.701198	0.00239287	None
ETFB	P38117	0.545858	0.000216207	None
RBMX	P38159	-0.149333	0.161184	None
COIL	P38432	-0.715429	0.00416637	None
GGCX	P38435	0.718042	0.133697	None
LIPA	P38571	0.335772	0.025426	None
ATP6V1A	P38606	1.16189	6.35288e-05	Up
HSPA9	P38646	0.772952	0.000276813	None
EIF4A3	P38919	-0.444731	0.00416784	None
IGHMBP2	P38935	-0.213898	0.219534	None
RPS19	P39019	-0.313327	0.0675041	None
RPL3	P39023	0.00298462	0.959789	None
COL18A1	P39060	2.03934	1.20951e-05	Up
DDOST	P39656	0.228022	0.795408	None
ANP32A	P39687	0.130661	0.285934	None
FEN1	P39748	-0.768851	0.000665209	None
CUX1	P39880	1.88389	0.0123092	Up
CAPG	P40121	1.05394	0.000965992	Up
CAP2	P40123	2.65912	4.61219e-06	Up
IL6ST	P40189	0.628752	0.000842954	None
TXLNA	P40222	0.534703	0.0078081	None
CCT6A	P40227	-0.255827	0.00357209	None
NNMT	P40261	5.38182	2.00609e-06	Up
PSMB10	P40306	0.515135	0.00756341	None
VHL	P40337	0.138827	0.815218	None
PBX2	P40425	-0.586819	0.037171	None
RPL13A	P40429	-0.000556797	0.992643	None
ARL1	P40616	0.045712	0.187985	None
ARL4A	P40617	0.36367	0.807119	None
MLH1	P40692	0.00755143	0.916446	None
STAT3	P40763	1.13427	4.83878e-05	Up
USP8	P40818	0.711628	0.0057141	None
PEX19	P40855	0.454128	0.0157701	None
MDH1	P40925	0.973023	0.00317229	None
MDH2	P40926	1.68463	0.0094584	Up
RFC5	P40937	-1.31839	0.000307574	Down
RFC3	P40938	-0.761022	0.430876	None
HADHA	P40939	1.37488	0.000133828	Up
EIF2S3	P41091	-0.146532	0.121996	None
ID1	P41134	-0.248675	0.749265	None
CETN2	P41208	-0.15917	0.508155	None
ETV6	P41212	-1.61667	0.236611	None
EIF2D	P41214	-0.646704	0.0163453	None
BUD31	P41223	-0.321173	0.011853	None
UBA7	P41226	0.540746	0.0026462	None
NAA10	P41227	-0.912963	0.000383738	None
KDM5C	P41229	0.444922	0.0210547	None
PPP1R2	P41236	0.424763	0.0106248	None
CSK	P41240	0.128009	0.85612	None
PNPLA4	P41247	0.343508	0.678629	None
GARS1	P41250	0.20848	0.000387689	None
IARS1	P41252	-0.415612	0.000161296	None
SLC19A1	P41440	-0.023617	0.920406	None
EIF1	P41567	-0.313594	0.174204	None
PRKCI	P41743	0.218717	0.0706135	None
ACTR1B	P42025	0.639287	6.70726e-05	None
ECI1	P42126	0.181538	0.117501	None
TMPO	P42166	-0.952498	5.13622e-05	None
TMPO	P42167	-1.21008	6.24887e-05	Down
STAT1	P42224	0.00345362	0.886699	None
STAT6	P42226	0.222399	0.214562	None
MTREX	P42285	-0.606119	0.00123952	None
AKR1C3	P42330	5.49371	5.86871e-07	Up
PIK3CA	P42336	0.637966	0.00178474	None
PIK3CB	P42338	0.958423	0.0809616	None
MTOR	P42345	0.278587	0.000741025	None
PI4KA	P42356	0.312173	0.0402922	None
EPS15	P42566	-0.101429	0.302536	None
MLLT3	P42568	-0.0865273	0.956993	None
CASP3	P42574	-0.523371	0.0245111	None
CASP2	P42575	-0.293286	0.0633073	None
RPS27	P42677	-0.11171	0.565604	None
TEC	P42680	-0.427316	0.124923	None
ABL2	P42684	-0.0946395	0.778455	None
FRK	P42685	-0.872293	0.000224584	None
HELZ	P42694	0.581322	0.0234716	None
NCAPD3	P42695	-1.68262	0.0010573	Down
RBM34	P42696	-0.410695	0.0017266	None
LRPPRC	P42704	0.0915741	0.0751454	None
ACAA2	P42765	1.48487	4.18751e-05	Up
RPL35	P42766	-0.22447	0.124416	None
CDKN2A	P42771	0.26846	0.183549	None
CDKN2B	P42772	1.42401	0.00190794	Up
PRCP	P42785	0.406608	0.0941614	None
CXCL5	P42830	0.265323	0.167216	None
HTT	P42858	0.447884	0.000108284	None
ECE1	P42892	-0.805685	0.117184	None
MTHFR	P42898	0.456526	0.0604157	None
SLC1A4	P43007	0.0785525	0.957701	None
PAFAH1B1	P43034	0.216823	0.0267328	None
MCAM	P43121	2.18839	0.00022217	Up
CRAT	P43155	1.69851	8.6853e-05	Up
CTSO	P43234	0.964625	0.00797422	None
MATR3	P43243	-0.404389	0.0430816	None
MSH2	P43246	-1.20268	0.0340156	Down
GRK6	P43250	0.205641	0.654878	None
BTD	P43251	0.471728	0.134104	None
GPD2	P43304	0.137997	0.00509216	None
SSR1	P43307	0.162515	0.434228	None
ALDH3B1	P43353	0.175169	0.804454	None
MAGEA2	P43356	0.0593796	0.974727	None
PTPN9	P43378	0.770003	0.000877491	None
RANBP1	P43487	-1.1603	0.0004879	Down
NAMPT	P43490	-0.489393	0.000191273	None
PSMC4	P43686	0.113488	0.02835	None
TSFM	P43897	0.527019	0.00292845	None
PPIC	P45877	0.207014	0.0838527	None
VDAC2	P45880	0.749769	0.0690603	None
ACADSB	P45954	0.98442	0.000616687	None
CBX5	P45973	-1.0888	5.1323e-06	Down
USP5	P45974	0.393185	0.00755541	None
MAPK8	P45983	0.499217	0.0949027	None
MAPK9	P45984	0.709089	0.00723721	None
MAP2K4	P45985	-0.0478004	0.674974	None
MKI67	P46013	-2.31359	4.3817e-08	Down
PHKA2	P46019	0.0796274	0.777619	None
PHKA1	P46020	0.0362855	0.562622	None
RANGAP1	P46060	-0.318354	0.530957	None
RECQL	P46063	0.194828	0.00356099	None
NOP2	P46087	-0.465942	0.00475067	None
ATRX	P46100	0.0688779	0.141204	None
CRK	P46108	0.446615	0.00294021	None
CRKL	P46109	0.0936258	0.0325342	None
MTIF2	P46199	-0.613752	0.085583	None
BAG6	P46379	0.042755	0.534395	None
NSF	P46459	0.226377	0.522342	None
CDKN1B	P46527	1.64785	0.000737246	Up
NOTCH1	P46531	0.308555	0.265994	None
MAP2K3	P46734	-0.0273258	0.727239	None
BRCC3	P46736	0.0648345	0.120303	None
RPL27A	P46776	-0.0218435	0.853935	None
RPL5	P46777	0.00964481	0.92294	None
RPL21	P46778	0.217774	0.206138	None
RPL28	P46779	-0.226862	0.205809	None
RPS9	P46781	-0.204666	0.163956	None
RPS5	P46782	-0.215035	0.10048	None
RPS10	P46783	-0.228329	0.0064682	None
MAP1B	P46821	2.78468	4.53568e-05	Up
GNPDA1	P46926	1.87974	0.00384072	Up
NEDD4	P46934	0.397934	0.00651069	None
YAP1	P46937	-0.143727	0.176529	None
UTRN	P46939	0.892084	5.96322e-05	None
IQGAP1	P46940	0.461408	0.000292785	None
GYG1	P46976	-0.162139	0.169015	None
STT3A	P46977	-0.163796	0.312981	None
RABIF	P47224	0.449583	0.00463377	None
PLA2G4A	P47712	0.942593	0.00136953	None
RAP1GAP	P47736	1.22026	0.0418217	Up
CAPZA2	P47755	0.923231	0.000894525	None
CAPZB	P47756	0.399519	0.000589185	None
EIF1AX	P47813	0.0257107	0.782153	None
ALDH1A3	P47895	-0.850468	0.0438206	None
QARS1	P47897	0.311123	0.00249292	None
RPL29	P47914	-0.0789322	0.626548	None
ZFP36L2	P47974	-0.572864	0.122279	None
UQCRFS1	P47985	0.812352	0.0810313	None
ATP5PO	P48047	0.453609	0.000948432	None
LIMS1	P48059	0.440159	0.00157119	None
PREP	P48147	-0.350429	0.415821	None
ME1	P48163	0.110823	0.144574	None
IREB2	P48200	0.840346	0.000275314	None
TFPI2	P48307	7.5188	4.61369e-05	Up
RFX5	P48382	-0.0406133	0.679571	None
PIP4K2A	P48426	0.685574	0.00305946	None
ARCN1	P48444	-0.400622	0.311562	None
LSS	P48449	0.24636	0.603894	None
GCLC	P48506	-0.451882	0.00736528	None
GCLM	P48507	0.393009	0.000552331	None
CD151	P48509	1.0913	0.000596082	Up
TRAPPC10	P48553	0.631124	0.00120222	None
PSMD8	P48556	0.228062	0.078241	None
PRRC2A	P48634	-0.324362	0.320553	None
GSS	P48637	0.980234	4.48093e-05	None
CCT5	P48643	-0.12322	0.102599	None
PTDSS1	P48651	0.187824	0.506875	None
HSPA13	P48723	-0.990332	0.0067306	None
CSNK1A1	P48729	-0.409328	0.0154475	None
CSNK1D	P48730	-0.418995	9.69862e-05	None
IDH2	P48735	2.07388	5.3556e-06	Up
PITPNB	P48739	-0.564923	0.000413755	None
ADGRE5	P48960	-0.506021	0.000645661	None
POLD2	P49005	-1.28911	2.36221e-05	Down
MARCKSL1	P49006	0.804211	0.114072	None
PXN	P49023	-0.566843	0.000271033	None
CAMLG	P49069	0.906941	0.0440012	None
NR2C2	P49116	-1.83858	0.0271745	Down
MAPKAPK2	P49137	0.213251	0.0821962	None
ALDH9A1	P49189	1.22551	4.08802e-06	Up
RPL34	P49207	0.121704	0.316455	None
RPIA	P49247	-1.41371	0.000772122	Down
LMAN1	P49257	-0.478725	0.00256237	None
SLC11A2	P49281	0.0835633	0.842774	None
NASP	P49321	-1.42502	1.12591e-05	Down
FASN	P49327	-0.494815	2.3105e-06	None
FNTA	P49354	-0.143162	0.333598	None
FNTB	P49356	-0.815716	0.0129043	None
DHPS	P49366	-0.800144	0.00192858	None
CCT3	P49368	-0.409783	0.399906	None
MRPL19	P49406	-0.368819	0.00225829	None
ARRB1	P49407	-0.737655	0.000164009	None
TUFM	P49411	-0.104504	0.868737	None
ALDH7A1	P49419	0.97803	0.0025348	None
CDC34	P49427	-0.976078	0.210095	None
INPP1	P49441	-0.249119	0.398035	None
CYB561	P49447	-1.26316	0.052513	None
CENPA	P49450	-0.50668	0.0849455	None
SRP9	P49458	0.20675	0.180744	None
UBE2A	P49459	0.0890704	0.182365	None
PCYT1A	P49585	0.498531	0.0732417	None
AARS1	P49588	0.716108	7.90039e-05	None
CARS1	P49589	0.467525	0.472454	None
HARS2	P49590	0.679813	0.00356613	None
SARS1	P49591	-0.107444	0.0841259	None
PPM1F	P49593	1.06584	0.000549647	Up
PRIM1	P49642	-1.76322	2.85461e-05	Down
PRIM2	P49643	-3.11167	0.0112382	Down
CASP4	P49662	1.57976	0.0698771	None
CSNK1E	P49674	0.330228	0.740813	None
CTCF	P49711	-0.828356	0.0608729	None
PSMB3	P49720	-0.0650797	0.587315	None
PSMB2	P49721	0.183981	0.460303	None
MCM2	P49736	-1.39132	4.61873e-05	Down
COMP	P49747	-0.200131	0.172097	None
ACADVL	P49748	1.18499	0.358146	None
YLPM1	P49750	-0.567081	0.000431397	None
VPS41	P49754	1.35053	0.000106924	Up
TMED10	P49755	-0.168068	0.781418	None
RBM25	P49756	-0.557337	0.000218802	None
NUMB	P49757	0.0557008	0.326734	None
CLK2	P49760	-1.47373	0.0633852	None
CLK3	P49761	0.666618	0.0494455	None
PSEN1	P49768	0.383506	0.856082	None
EIF2B2	P49770	-0.388128	0.0179698	None
HINT1	P49773	1.15583	0.000247511	Up
NUP153	P49790	-0.177481	0.045215	None
RANBP2	P49792	-0.171548	0.0326929	None
RGS3	P49796	-0.101456	0.880548	None
TSC2	P49815	-0.628782	0.452076	None
NDUFV1	P49821	-0.326468	0.330011	None
GSK3A	P49840	0.127046	0.595451	None
GSK3B	P49841	0.372091	0.00473314	None
TAF6	P49848	-0.235585	0.211239	None
NT5C2	P49902	0.177114	0.305156	None
SEPHS1	P49903	-0.214288	0.0176638	None
MTHFS	P49914	-0.0298535	0.803665	None
[truncated: 5,298 more rows]

## Sheet: exosome
Genes	Protein.Group	Log2FC	P_Value	Level
RBM47	A0AV96	0.990663	0.199179	None
FER1L5	A0AVI2	0.37847	0.769907	None
UBA6	A0AVT1	-0.102157	0.45479	None
ESYT2	A0FGR8	0.179962	0.642467	None
SBNO1	A3KN83	-1.45301	0.341944	None
WDR91	A4D1P6	2.12646	0.00335546	Up
DENND11	A4D1U4	0.367609	0.447574	None
CNOT1	A5YKK6	-0.14382	0.16621	None
PGP	A6NDG6	-0.832413	0.028607	Down
TUBAL3	A6NHL2	-0.833574	0.157218	None
SMCHD1	A6NHR9	0.076753	0.651313	None
UNC119B	A6NIH7	-0.582108	0.144786	None
WASH2P;WASH3P;WASHC1	A8K0Z3;C4AMC7;Q6VEQ5	0.192949	0.213161	None
SNRPG;SNRPGP15	A8MWD9;P62308	-1.11568	0.005355	Down
NUDT19	A8MXV4	-0.318648	0.546039	None
NACA	E9PAV3;Q13765	0.619176	0.00145483	Up
KIF2A	O00139	0.764361	0.000625815	Up
DDX39A	O00148	0.596551	0.164947	None
ACOT7	O00154	-0.127155	0.605996	None
MYO1C	O00159	0.541719	0.0205588	None
STXBP3	O00186	0.328356	0.0706057	None
RAB27B	O00194	-0.80617	0.00766169	Down
AP3B1	O00203	-0.850561	0.0157604	Down
TNFRSF10A	O00220	1.79981	0.0177173	Up
PSMD11	O00231	0.419525	0.00086543	None
PSMD12	O00232	0.831229	0.00121012	Up
SUPT5H	O00267	-0.392597	0.0637148	None
DFFA	O00273	0.507805	0.0705435	None
HIP1	O00291	-0.450121	0.119503	None
CLIC1	O00299	-0.224991	0.194069	None
EIF3F	O00303	-0.699315	0.126215	None
WWP2	O00308	0.48551	0.286801	None
QSOX1	O00391	1.26992	0.00425919	Up
IPO5	O00410	-1.25363	0.00286987	Down
IGF2BP3	O00425	1.06536	0.0118748	Up
DNM1L	O00429	-0.307603	0.0314798	None
RTCA	O00442	1.04403	0.00276686	Up
PIK3C2A	O00443	2.78296	0.26479	None
PIK3R2	O00459	0.285173	0.0997143	None
MANBA	O00462	0.47339	0.00526778	None
AGRN	O00468	0.199098	0.346268	None
PLOD2	O00469	-0.743247	0.0176845	Down
EXOC5	O00471	0.0674812	0.866328	None
PSMD14	O00487	0.339066	0.450904	None
BIN1	O00499	0.0417813	0.879381	None
KPNA3	O00505	-1.76267	0.00651645	Down
SDCBP	O00560	-0.161807	0.501468	None
NOP56	O00567	-0.411789	0.00100467	None
DDX3X	O00571	-0.0806625	0.565986	None
RNASET2	O00584	3.56615	0.00132525	Up
CCN1	O00622	-0.14049	0.815192	None
PIR	O00625	0.332924	0.362958	None
KPNA4	O00629	-1.89103	0.000840063	Down
PPP6C	O00743	0.0367005	0.777707	None
MAN2B1	O00754	-0.81578	0.000622812	Down
PDXK	O00764	-1.16093	0.00605755	Down
CLDN3;CLDN4;CLDN6;CLDN9	O14493;O15551;O95484;P56747	-0.733453	0.101475	None
NDUFAB1	O14561	1.47273	0.0461169	Up
CIT	O14578	-0.42918	0.633511	None
COPE	O14579	0.151376	0.605918	None
EIF1AX;EIF1AY	O14602;P47813	0.351065	0.384378	None
AP3D1	O14617	-0.774004	0.0129049	Down
TOR1B	O14657	-0.271601	0.247278	None
ADAM10	O14672	0.125556	0.579728	None
PDCD5	O14737	0.894864	0.0382084	Up
PRMT5	O14744	-1.36527	0.00109392	Down
TNFRSF10B	O14763	2.22175	0.00219827	Up
TPP1	O14773	1.62164	0.00221704	Up
TCERG1	O14776	0.154258	0.609302	None
NRP1	O14786	0.0536453	0.744152	None
TNPO2	O14787	-0.403801	0.744309	None
HS3ST1	O14792	-0.765972	0.100135	None
TSPAN4	O14817	-2.38595	0.228104	None
PSMA7	O14818	-0.889474	0.0305207	Down
SCAMP3	O14828	3.05666	0.0303166	Up
OPLAH	O14841	0.643566	0.0256483	Up
GIPC1	O14908	-0.734178	0.184197	None
HAT1	O14929	-1.26336	0.000679203	Down
UBE2L6	O14933	-0.971652	0.0420474	Down
CASK	O14936	-0.946137	0.0124983	Down
MYL12A;MYL12B	O14950;P19105	-0.20869	0.440695	None
HGS	O14964	0.0430736	0.879065	None
HNRNPDL	O14979	-1.10822	0.0429493	Down
XPO1	O14980	-1.35303	0.00125783	Down
SPTBN2	O15020	0.854485	0.224935	None
SEC16A	O15027	-1.02406	0.345548	None
PLXNB2	O15031	-0.128435	0.468095	None
U2SURP	O15042	0.279298	0.558214	None
PFAS	O15067	0.422965	0.0293442	None
ANKRD28	O15084	-0.801627	0.455907	None
NPC1	O15118	3.81413	8.88439e-07	Up
SCAMP2	O15127	1.10876	0.113137	None
ARPC1B	O15143	-0.311145	0.237281	None
ARPC2	O15144	-0.404627	0.000332545	None
ARPC3	O15145	-1.18805	0.00474603	Down
POLR1C	O15160	-0.305746	0.0769068	None
PLSCR1	O15162	-0.533162	0.212125	None
PFDN6	O15212	-0.359108	0.469527	None
LAMA5	O15230	0.842398	0.0122135	Up
VGF	O15240	0.165793	0.590235	None
SURF4	O15260	1.55688	0.0297725	Up
OGT	O15294	-0.37255	0.00598239	None
INPP4B	O15327	-1.38684	0.413877	None
HMGB3	O15347	-0.989616	0.0866673	None
PPM1G	O15355	0.481341	0.0268542	None
INPPL1	O15357	-1.54132	0.196131	None
EIF3D	O15371	-0.492326	0.0809675	None
EIF3H	O15372	-0.275467	0.0548867	None
HDAC3	O15379	-0.23215	0.129402	None
IPO8	O15397	-0.704044	0.282452	None
STX7	O15400	2.24459	0.0696995	None
SLC16A3	O15427	0.8059	0.28123	None
ABCC3	O15438	2.77396	0.0870824	None
P4HA2	O15460	2.33226	0.0086076	Up
YKT6	O15498	-0.0771903	0.827461	None
DHX15	O43143	-1.14938	0.000561945	Down
RNMT	O43148	-0.107742	0.692117	None
ZZEF1	O43149	0.157253	0.259827	None
PRPF4	O43172	-1.01387	0.00317051	Down
PHGDH	O43175	-0.426495	0.021997	None
DYNC1LI2	O43237	-0.689708	0.0339159	Down
PSMD3	O43242	0.631433	0.0216752	Up
PAPSS1	O43252	-1.09562	0.0026659	Down
ZW10	O43264	-0.28581	0.0262867	None
SPINT1	O43278	-0.482973	0.282381	None
B4GALT5	O43286	-0.296089	0.010005	None
EEF1E1	O43324	0.636683	0.301339	None
HNRNPR	O43390	-0.0917778	0.742646	None
TXNL1	O43396	0.0824285	0.862421	None
MGAM	O43451	0.665252	0.04301	Up
AKR7A2	O43488	-0.204528	0.399634	None
EPB41L2	O43491	0.562105	0.0499013	None
DENR	O43583	1.12082	0.0609984	None
XPOT	O43592	-1.17125	0.000861685	Down
TSPAN6	O43657	-0.190048	0.534095	None
PLRG1	O43660	-1.34888	0.202941	None
BUB3	O43684	-0.765141	0.0390215	Down
ACTN4	O43707	-2.09943	4.52246e-05	Down
HTATSF1	O43719	-0.454058	0.102126	None
CYTH3	O43739	1.05407	0.42879	None
AP1G1	O43747	-1.86819	0.000294375	Down
SGTA	O43765	-0.621888	0.0826724	None
NARS1	O43776	-0.7119	0.0134411	Down
MYO1B	O43795	-0.0671105	0.511107	None
NUDT21	O43809	0.40852	0.275032	None
LANCL1	O43813	-0.09284	0.744157	None
STRN	O43815	-1.03925	0.0276777	Down
NRDC	O43847	-0.433096	0.126309	None
CALU	O43852	-0.762199	0.111702	None
EDIL3	O43854	-1.99048	0.18282	None
AHCYL1	O43865	0.145977	0.440396	None
TLL1	O43897	-0.362558	0.0309751	None
RAD21	O60216	-0.425043	0.217507	None
TIMM8A	O60220	-1.51226	0.0251877	Down
DHX16	O60231	-1.00716	0.0439892	Down
ZNRD2	O60232	0.228511	0.799817	None
MED14	O60244	-0.812705	0.389861	None
PRPSAP2	O60256	-0.255236	0.191339	None
SMARCA5	O60264	-0.487175	0.0397115	None
SPAG9	O60271	-0.701156	0.00861971	Down
AQR	O60306	-0.0320972	0.85264	None
OPA1	O60313	-0.903801	0.00289848	Down
KIF1B	O60333	-0.250437	0.833653	None
KDM1A	O60341	-0.211625	0.405488	None
TBC1D4	O60343	-2.59177	0.0921731	None
PPL	O60437	-2.61019	0.329217	None
NRP2	O60462	-0.178653	0.4497	None
MAN1A2	O60476	0.807163	0.135776	None
ACSL4	O60488	1.1832	6.9397e-05	Up
SNX3	O60493	2.08303	0.0758226	None
OGA	O60502	0.136043	0.561422	None
SYNCRIP	O60506	-0.363929	0.0758137	None
TPST1	O60507	0.530876	0.663674	None
CDC40	O60508	-1.65986	0.178345	None
B4GALT4	O60513	-1.14099	0.0753409	None
NEMF	O60524	0.523374	0.34775	None
GMDS	O60547	-1.25036	0.208342	None
PLOD3	O60568	-0.669671	0.000577891	Down
EIF4E2	O60573	0.530324	0.130885	None
DIAPH1	O60610	-1.73436	1.60094e-06	Down
SELENOF	O60613	-0.669491	0.267064	None
TSPAN3	O60637	3.1024	1.88645e-06	Up
EXOC3	O60645	1.00798	0.184694	None
PLIN3	O60664	0.0551736	0.824521	None
JAK2	O60674	1.94794	0.385598	None
PRMT3	O60678	-0.705554	0.0488357	Down
KPNA6	O60684	-0.768009	0.0257823	Down
SRPX2	O60687	-1.98865	7.11702e-05	Down
UGDH	O60701	-1.77901	4.64976e-07	Down
CTNND1	O60716	-1.23781	0.00646171	Down
USO1	O60763	-1.81834	9.08638e-06	Down
TOM1	O60784	0.0352579	0.828195	None
H2BC11;H2BC12;H2BC12L;H2BC13;H2BC14;H2BC15;H2BC17;H2BC18;H2BC21;H2BC26;H2BC3;H2BC4;H2BC5;H2BC9	O60814;P57053;P58876;P62807;Q5QNW6;Q93079;Q99877;Q99879;Q99880;P06899;P23527;P33778;Q16778;Q8N257	-1.58342	0.0281606	Down
PFKFB2	O60825	-2.5665	0.310924	None
CCDC22	O60826	-0.41749	0.00957635	None
DKC1	O60832	-0.995298	0.00505853	Down
EIF5B	O60841	-0.149413	0.527957	None
DNAJA2	O60884	0.174141	0.453863	None
CUTA	O60888	1.44425	0.0222792	Up
CTSV	O60911	0.056608	0.900355	None
SRGAP2	O75044	-1.41684	0.354503	None
IGSF3	O75054	-1.54674	0.225525	None
WDR1	O75083	-1.5215	1.35062e-05	Down
ROCK2	O75116	0.199102	0.198356	None
ICOSLG	O75144	0.65502	0.399846	None
HIP1R	O75146	-1.62804	0.409991	None
CLUH	O75153	-0.123798	0.204779	None
DNAJC13	O75165	1.1375	0.00329887	Up
CNOT3	O75175	-0.562791	0.564111	None
ANKRD17	O75179	0.004599	0.994552	None
GGCT	O75223	1.3925	0.199273	None
ZPR1	O75312	-0.0416742	0.840493	None
SEMA7A	O75326	-0.0793506	0.805088	None
PDCD6	O75340	-0.0824992	0.697999	None
ATP6V1G1	O75348	-0.743391	0.24982	None
VPS4B	O75351	-0.147701	0.64846	None
MACROH2A1	O75367	-1.12336	0.150556	None
SH3BGRL	O75368	0.578837	0.032293	None
FLNB	O75369	0.631664	0.000353208	Up
NCOR1	O75376	0.508757	0.256024	None
CS	O75390	1.05078	0.0165702	Up
SEC22B	O75396	0.598602	0.208851	None
PRPF40A	O75400	-0.336354	0.0435007	None
VPS26A	O75436	-0.864946	0.0189241	Down
PMPCB	O75439	0.717196	0.270657	None
MED24	O75448	0.307501	0.478829	None
NDUFS3	O75489	1.47618	0.0196382	Up
CA11	O75493	-2.35074	0.000311456	Down
SRSF10	O75494	1.23627	0.107117	None
TNFRSF21	O75509	2.6574	0.00496399	Up
BANF1	O75531	0.743314	0.0383333	Up
SF3B1	O75533	-1.14752	0.000190095	Down
CSDE1	O75534	0.776353	0.00512211	Up
LRP6	O75581	-1.06817	0.000205687	Down
NPM3	O75607	-0.0881526	0.733394	None
LYPLA1	O75608	-0.00952255	0.953687	None
CREG1	O75629	1.12379	0.0116502	Up
SNRNP200	O75643	-0.351051	0.016743	None
TIPRL	O75663	0.039704	0.8734	None
PPM1B	O75688	-1.70201	0.338417	None
WDHD1	O75717	-0.00126319	0.99267	None
CRTAP	O75718	0.201776	0.488802	None
ATP6AP2	O75787	-2.31963	0.00644918	Down
RPP40	O75818	-0.591449	0.238391	None
EIF3G	O75821	0.00966793	0.969719	None
PSMD10	O75832	-2.28074	0.268894	None
IDH1	O75874	-3.46494	1.1932e-05	Down
ATRN	O75882	0.750914	0.182395	None
ALDH1L1	O75891	1.23179	0.105261	None
ARL6IP5	O75915	0.419061	0.0877848	None
BCAS2	O75934	-0.135528	0.627508	None
TSPAN9	O75954	0.125846	0.851041	None
FLOT1	O75955	2.49484	0.00173025	Up
TRIO	O75962	-0.677971	0.554666	None
CPD	O75976	0.0862889	0.520197	None
GLRX3	O76003	-0.466216	0.242581	None
RSL1D1	O76021	-0.172273	0.645736	None
STC2	O76061	-1.68743	0.225446	None
CIAO1	O76071	-0.12821	0.630671	None
SRP72	O76094	-1.08536	2.09173e-05	Down
DDAH1	O94760	-0.809483	0.0643204	None
B3GAT3	O94766	0.422074	0.155776	None
MTA2	O94776	-0.392791	0.268504	None
STK10	O94804	-0.0710625	0.822312	None
LTN1	O94822	-1.1321	0.536105	None
TOMM70	O94826	-1.326	0.0671067	None
IPO13	O94829	-0.718063	0.00140544	Down
TOX4	O94842	0.0156048	0.975697	None
SEC24D	O94855	-1.82732	0.000175645	Down
UFL1	O94874	-0.452999	0.0377041	None
PLPBP	O94903	0.307297	0.0380928	None
FRYL	O94915	-0.459198	0.0117321	None
GLS	O94925	2.22515	6.89455e-05	Up
AP2A2	O94973	-0.963995	0.0117114	Down
SEC31A	O94979	-0.34674	0.153596	None
CLSTN1	O94985	-1.71064	0.00106297	Down
UBR5	O95071	0.132599	0.595419	None
PRSS23	O95084	0.128181	0.438883	None
SCAF4;SCAF8	O95104;Q9UPN6	-0.0563578	0.81428	None
UBE4B	O95155	-0.795996	0.00616031	Down
ELP1	O95163	0.274372	0.22922	None
SNX4	O95219	0.389525	0.0393142	None
LUC7L3	O95232	-0.438071	0.00813283	None
SBF1	O95248	0.265132	0.268351	None
PGLS	O95336	-0.301672	0.331961	None
PAPSS2	O95340	0.836547	0.107076	None
SMC2	O95347	0.173632	0.535009	None
ATG7	O95352	-0.0156899	0.862188	None
LYPLA2	O95372	-1.21327	0.00839671	Down
IPO7	O95373	-1.56073	0.000447793	Down
ARIH2	O95376	-0.604888	0.0665828	None
PGM3	O95394	0.224477	0.205562	None
GCNT3	O95395	-1.67766	0.334438	None
SVIL	O95425	0.677287	0.0499659	Up
PAPLN	O95428	0.313147	0.254417	None
AHSA1	O95433	-0.343333	0.0545189	None
APOM	O95445	0.290267	0.434772	None
PSMG1	O95456	0.947913	0.370997	None
SEC24A	O95486	-1.04816	0.00622121	Down
SEC24B	O95487	-0.953121	0.000412433	Down
VNN1	O95497	0.421494	0.299534	None
POLR1A	O95602	-0.17336	0.0797553	None
ASMTL	O95671	-0.355657	0.651129	None
HERC2	O95714	0.827913	0.0143919	Up
OXSR1	O95747	1.57092	0.0168087	Up
GGPS1	O95749	-2.84222	0.01549	Down
HSPA4L	O95757	-0.461236	0.0417086	None
LSM8	O95777	-1.10754	0.0312232	Down
AP2A1	O95782	-0.661555	0.000737092	Down
TTC4	O95801	-1.0269	0.134989	None
BAG2	O95816	-0.542022	0.339469	None
BAG3	O95817	1.18928	0.0899255	None
MAP4K4	O95819	-0.370185	0.112097	None
AIFM1	O95831	0.282219	0.180275	None
EML2	O95834	0.0942264	0.634674	None
TSPAN15	O95858	-1.40103	0.241159	None
BPNT1	O95861	0.180031	0.374069	None
EFEMP2	O95967	0.693817	0.280724	None
ACTL6A	O96019	0.213128	0.331696	None
LDHA	P00338	-1.69002	0.000871859	Down
GLUD1	P00367	-0.886021	0.110496	None
CYB5R3	P00387	1.7863	0.00148028	Up
GSR	P00390	0.477509	0.00385963	None
CP	P00450	1.57596	0.022197	Up
F13A1	P00488	0.535535	0.0405024	None
PNP	P00491	-1.9194	0.00911006	Down
HPRT1	P00492	0.0608977	0.720589	None
GOT2	P00505	0.622549	0.192689	None
EGFR	P00533	0.225356	0.389874	None
PGK1	P00558	0.129039	0.0961187	None
AK1	P00568	-0.0275591	0.972796	None
F2	P00734	0.319367	0.332094	None
C1R	P00736	3.42611	0.00316468	Up
F10	P00742	0.250481	0.550051	None
PLG	P00747	-0.0992981	0.815184	None
PLAU	P00749	0.551412	0.174381	None
PLAT	P00750	-1.04777	0.374823	None
CFB	P00751	0.782244	0.0752007	None
ADA	P00813	0.451248	0.402908	None
ASS1	P00966	-0.889467	0.000582779	Down
SERPINC1	P01008	1.28558	0.0558763	None
SERPINA1	P01009	1.005	0.0946181	None
SERPINA3	P01011	-0.343796	0.49723	None
A2M	P01023	0.621588	0.050081	None
C3	P01024	1.84139	0.00683186	Up
C5	P01031	0.242362	0.693361	None
TIMP1	P01033	0.430889	0.328691	None
CST3	P01034	0.703379	0.040908	Up
NRAS	P01111	-0.249334	0.241024	None
LDLR	P01130	0.31156	0.10092	None
TGFB1	P01137	2.61257	0.00114622	Up
PIGR	P01833	-0.562296	0.00720891	None
IGKC	P01834	3.31373	0.000977529	Up
IGHG1	P01857	4.70307	0.0621799	None
IGHG2	P01859	4.70678	0.00774664	Up
IGHM	P01871	1.83183	0.00286073	Up
HLA-B	P01889	-2.20209	0.0315928	Down
COL4A1	P02462	5.15008	0.00911629	Up
KRT14	P02533	1.72121	0.0343007	Up
KRT6A	P02538	1.99757	0.0287168	Up
LMNA	P02545	0.0543229	0.816115	None
APOA1	P02647	0.597342	0.251357	None
APOE	P02649	2.05671	0.00468549	Up
FGB	P02675	1.26215	0.143094	None
C9	P02748	1.63832	0.0199412	Up
APOH	P02749	2.92211	0.00238634	Up
LRG1	P02750	-0.146913	0.630309	None
FN1	P02751	-1.20984	0.00142189	Down
RBP4	P02753	1.4259	0.0441613	Up
AHSG	P02765	2.75388	0.266842	None
ALB	P02768	4.0982	5.36163e-05	Up
AFP	P02771	2.51891	0.00329145	Up
GC	P02774	-0.272597	0.476625	None
TFRC	P02786	0.295704	0.167408	None
LTF	P02788	1.22388	0.138817	None
FTL	P02792	1.51829	0.00176706	Up
FTH1	P02794	1.88313	0.000889522	Up
MMP1	P03956	-1.82589	0.0019821	Down
C4BPA	P04003	-0.375857	0.644694	None
VTN	P04004	0.613797	0.0172954	Up
CAT	P04040	2.19327	0.00454202	Up
GBA1	P04062	0.795948	0.00034576	Up
FUCA1	P04066	-1.33027	0.000296811	Down
ALDOA	P04075	0.767438	0.0320402	Up
ANXA1	P04083	0.220328	0.146153	None
APOB	P04114	1.7168	0.00055863	Up
SOD2	P04179	1.79581	0.0049971	Up
OAT	P04181	-1.45419	0.00195492	Down
HRG	P04196	1.57024	0.0110965	Up
KRT1	P04264	2.03587	0.017164	Up
SHBG	P04278	0.465003	0.130364	None
TUBB4A	P04350	-0.0783737	0.889304	None
GAPDH	P04406	-1.20855	0.000294916	Down
ASL	P04424	-0.178672	0.408052	None
HLA-A	P04439	-0.220477	0.430248	None
CAPNS1	P04632	-1.30933	0.00069284	Down
HSPB1	P04792	0.367258	0.110943	None
TYMS	P04818	0.314319	0.224578	None
RPN1	P04843	1.03207	0.00201789	Up
RPN2	P04844	0.224113	0.221192	None
GNAI2	P04899	0.521606	0.076407	None
H2AC11;H2AC12;H2AC14;H2AC18;H2AC20;H2AC25;H2AC4;H2AC6;H2AC7;H2AJ	P04908;P0C0S8;P20671;Q16777;Q6FI13;Q7L7L0;Q93077;Q96KK5;Q99878;Q9BTM1	-0.49052	0.0756141	None
ATP1A1	P05023	0.912016	0.00628419	Up
ATP1B1	P05026	1.51772	0.0138028	Up
APP	P05067	-0.906076	0.037357	Down
ARG1	P05089	1.97402	0.0102143	Up
ALDH2	P05091	0.535927	0.00420168	None
S100A8	P05109	0.841468	0.136793	None
SLC25A5	P05141	0.827463	0.0600587	None
SERPINA5	P05154	1.56767	0.205278	None
CFI	P05156	0.444707	0.181449	None
EIF2S1	P05198	-0.821758	0.00672744	Down
ICAM1	P05362	0.712888	0.0059002	Up
RPLP1	P05386	-0.718137	0.0429498	Down
RPLP2	P05387	-0.026822	0.87388	None
RPLP0	P05388	-1.3714	4.32779e-05	Down
CLEC3B	P05452	1.43202	0.0124636	Up
SSB	P05455	-0.815558	0.00185622	Down
SERPINA7	P05543	1.74155	0.0142943	Up
SERPIND1	P05546	-1.5656	0.00192047	Down
ITGB1	P05556	-0.137145	0.465344	None
KRT18	P05783	1.2475	5.76927e-05	Up
KRT8	P05787	0.800789	0.00930636	Up
UROD	P06132	0.234374	0.215809	None
GLA	P06280	-0.111235	0.657047	None
GSN	P06396	0.790538	0.0248123	Up
CDK1	P06493	0.198863	0.643774	None
ATP5F1B	P06576	0.813045	0.0141337	Up
C2	P06681	1.41909	0.013409	Up
S100A9	P06702	0.932379	0.0902774	None
S100A6	P06703	-2.84458	0.207475	None
CKM	P06732	0.797484	0.0818071	None
ENO1	P06733	0.584287	0.0807027	None
PYGL	P06737	-1.29863	0.00879419	Down
GPI	P06744	0.861866	0.046003	Up
NPM1	P06748	-0.290559	0.328789	None
TPM3	P06753	-1.26403	0.00994573	Down
ITGAV	P06756	0.239107	0.164424	None
HEXA	P06865	1.26997	0.0190735	Up
EPHX1	P07099	0.217279	0.510272	None
DBI	P07108	1.49632	0.0302927	Up
LDHB	P07195	-2.14755	9.51454e-05	Down
GPX1	P07203	2.99661	0.0448604	Up
PROS1	P07225	0.394959	0.376269	None
P4HB	P07237	-0.0478074	0.869627	None
CTSD	P07339	2.51256	0.00153934	Up
ANXA2	P07355	0.497258	0.0399743	None
CAPN1	P07384	0.540242	0.10469	None
TUBB	P07437	-0.309113	0.0429822	None
PSAP	P07602	0.318066	0.244429	None
HEXB	P07686	0.351541	0.112939	None
CTSL	P07711	2.19052	0.00469827	Up
PFN1	P07737	0.585141	0.0561022	None
APRT	P07741	0.124572	0.566003	None
EPRS1	P07814	-0.408205	0.00385289	None
CTSB	P07858	0.735532	0.00980841	Up
HSP90AA1	P07900	-2.14517	0.000279508	Down
GALT	P07902	-1.99303	0.116545	None
HNRNPC	P07910	0.481406	0.372704	None
LAMB1	P07942	1.4161	0.00125823	Up
YES1	P07947	-0.222926	0.606128	None
LYN	P07948	-1.16698	0.0129212	Down
FH	P07954	-0.245522	0.191241	None
THBS1	P07996	3.26057	6.42027e-05	Up
RHOC	P08134	-0.0876825	0.697825	None
SLC3A2	P08195	0.676533	0.00469006	Up
GUSB	P08236	-0.87757	0.0831662	None
PFKM	P08237	0.637236	0.0100522	Up
HSP90AB1	P08238	-1.93087	1.77555e-05	Down
SRPRA	P08240	0.795799	0.0108471	Up
ASNS	P08243	-0.0330679	0.814603	None
HMBS	P08397	-1.25017	0.0284651	Down
COL4A2	P08572	5.60782	4.45778e-06	Up
MET	P08581	-0.4671	0.100924	None
MELTF	P08582	0.125198	0.62441	None
CFH	P08603	0.993834	0.01465	Up
ITGA5	P08648	0.938203	0.00310092	Up
VIM	P08670	2.73472	8.84989e-06	Up
SERPINF2	P08697	1.39643	0.0243531	Up
RPS17	P08708	-0.616501	0.130627	None
KRT19	P08727	0.401689	0.0194674	None
KRT7	P08729	-0.309099	0.17196	None
GNAI3	P08754	-0.0145397	0.959635	None
ANXA5	P08758	1.16573	0.00791131	Up
KRT16	P08779	2.18482	0.0629086	None
RPSA	P08865	-0.767869	0.00440208	Down
CD63	P08962	4.40553	0.0592444	None
ENO2	P09104	2.87474	0.000247779	Up
ACAA1	P09110	1.15473	0.00274334	Up
SRP19	P09132	-1.44157	0.350281	None
GSTP1	P09211	0.377588	0.213537	None
MMP7	P09237	4.16507	0.00176596	Up
CXCL1	P09341	0.845808	0.256917	None
LGALS1	P09382	1.29346	0.0177023	Up
HMGB1	P09429	0.392752	0.461823	None
PAEP	P09466	-1.72986	0.324364	None
SPARC	P09486	-3.68009	0.00039097	Down
CLTA	P09496	-0.821434	0.000666062	Down
ANXA4	P09525	3.31296	2.76544e-05	Up
CNP	P09543	0.641736	0.0119128	Up
CSF1	P09603	1.6228	0.00107793	Up
DLD	P09622	0.741281	0.106692	None
HNRNPA1	P09651	-1.95087	0.00016148	Down
CTSH	P09668	-1.26492	0.000956744	Down
TACSTD2	P09758	-2.97366	0.000352393	Down
C1S	P09871	4.09183	0.000449077	Up
PARP1	P09874	0.0443273	0.5032	None
LTA4H	P09960	-3.35472	1.81615e-05	Down
ALDOC	P09972	0.824244	0.144767	None
C4A	P0C0L4	0.229209	0.432288	None
H2AZ1;H2AZ2	P0C0S5;Q71UI9	0.199633	0.69668	None
POTEJ	P0CG39	-0.542875	0.404721	None
HSPA1A;HSPA1B	P0DMV8;P0DMV9	-0.149052	0.284858	None
CALM1;CALM2;CALM3	P0DP23;P0DP24;P0DP25	-0.598631	0.0460336	Down
POLR1D	P0DPB6	-1.31119	0.0265522	Down
AMY1A;AMY1B;AMY1C;AMY2B	P0DTE7;P0DTE8;P0DUB6;P19961	1.74439	0.0070169	Up
RO60	P10155	-0.251794	0.366784	None
GAA	P10253	0.703337	0.00920965	Up
RRAS	P10301	0.954227	0.132042	None
HLA-C	P10321	-1.21578	0.0982055	None
PTPRF	P10586	-0.43197	0.0145213	None
TXN	P10599	1.37636	0.0105866	Up
TGFB3	P10600	0.211745	0.542803	None
COX5B	P10606	0.82043	0.185694	None
CTSA	P10619	1.57133	0.00402703	Up
PRKAR1A	P10644	0.034731	0.699145	None
TFPI	P10646	2.43807	0.00424948	Up
ESD	P10768	0.603555	0.0442227	Up
HSPD1	P10809	-0.203047	0.234299	None
CLU	P10909	1.35242	0.00471103	Up
HSPA5	P11021	0.874209	0.055343	None
LAMC1	P11047	1.24233	0.00201796	Up
HSPA8	P11142	0.358889	0.0924755	None
SLC2A1	P11166	1.23611	0.00134705	Up
EPB41	P11171	0.701338	0.0717474	None
UMPS	P11172	-0.108387	0.388969	None
PYGB	P11216	-1.15619	0.00094292	Down
PYGM	P11217	-1.53313	0.0332203	Down
RALB	P11234	0.297983	0.268596	None
LAMP1	P11279	2.843	4.2541e-05	Up
ACADM	P11310	2.92831	0.00652936	Up
TOP1	P11387	0.901531	0.0228497	Up
TOP2A	P11388	-3.37073	0.339298	None
G6PD	P11413	0.119877	0.412101	None
MTHFD1	P11586	-1.37381	0.000188072	Down
IGF2R	P11717	2.21213	0.000114802	Up
ADH5	P11766	-0.487694	0.0383256	None
CDK4	P11802	0.223169	0.348924	None
PRPS2	P11908	-0.649947	0.0473553	Down
PABPC1	P11940	0.056962	0.76583	None
PCNA	P12004	-1.79797	0.000119888	Down
KRT3	P12035	2.19029	0.0288263	Up
HARS1	P12081	0.353292	0.209571	None
COL6A1	P12109	-0.445795	0.0315891	None
COL6A2	P12110	2.06941	0.146959	None
COL6A3	P12111	0.841072	0.0028031	Up
SLC25A6	P12236	1.20525	0.0174308	Up
F5	P12259	0.0836928	0.590144	None
IMPDH2	P12268	0.239844	0.106498	None
TPR	P12270	0.396788	0.0302667	None
PIP	P12273	1.29927	0.0215332	Up
CKB	P12277	0.471214	0.126691	None
ANXA3	P12429	-0.0988953	0.747333	None
ACTN1	P12814	-1.91014	0.000665609	Down
CDH1	P12830	-0.299505	0.268622	None
PEPD	P12955	-0.247507	0.175047	None
XRCC6	P12956	-0.911789	2.42244e-05	Down
XRCC5	P13010	-0.896181	0.000249665	Down
IFI30	P13284	-0.221493	0.309089	None
LAMP2	P13473	2.66062	0.000540521	Up
RNH1	P13489	0.292002	0.374703	None
BMP1	P13497	1.13877	0.0175	Up
VCAN	P13611	0.472086	0.102162	None
EEF2	P13639	-0.693671	0.0042793	Down
KRT10	P13645	1.68085	0.0154998	Up
KRT5	P13647	1.99163	0.0274944	Up
PDIA4	P13667	0.810368	0.0331628	Up
P4HA1	P13674	1.24185	0.0038649	Up
ACP5	P13686	0.220499	0.462545	None
TPT1	P13693	0.779422	0.0270563	Up
ALAD	P13716	-0.257807	0.486792	None
F3	P13726	-0.51444	0.0747997	None
LCP1	P13796	-1.07125	0.0446432	Down
PLS3	P13797	-0.152556	0.473659	None
APEH	P13798	-0.0335476	0.840622	None
GYS1	P13807	2.10446	0.000890403	Up
PRKAR2A	P13861	0.432365	0.0215987	None
ENO3	P13929	0.848355	0.155395	None
PRKCSH	P14314	0.0895627	0.822257	None
FDPS	P14324	0.563272	0.268828	None
CPM	P14384	-1.28681	0.0300285	Down
NID1	P14543	1.31601	0.00139309	Up
AKR1A1	P14550	-1.5206	0.00265795	Down
PKM	P14618	-0.86821	0.000169872	Down
HSP90B1	P14625	-0.638599	0.00378079	Down
CCNB1	P14635	-1.41987	0.264886	None
MYL6B	P14649	-1.65653	0.00419994	Down
SNRPB;SNRPN	P14678;P63162	-0.370604	0.64285	None
IDE	P14735	-1.20069	0.00669415	Down
COX6B1	P14854	1.70324	0.0354315	Up
HNRNPL	P14866	-0.674956	0.00667396	Down
DARS1	P14868	0.16599	0.399243	None
JUP	P14923	0.00876105	0.989209	None
CPA1;CPB1	P15085;P15086	0.774793	0.198762	None
GLUL	P15104	-1.61402	0.0029054	Down
AKR1B1	P15121	2.88698	0.00070191	Up
CPN1	P15169	-0.551526	0.527166	None
GSPT1	P15170	-0.441146	0.0344978	None
PGAM2	P15259	0.840305	0.0191002	Up
ARSA	P15289	0.789268	0.087162	None
B4GALT1	P15291	0.863094	0.0260091	Up
EZR	P15311	-1.2077	0.00481706	Down
FOLR1	P15328	-0.079486	0.827471	None
UCHL3	P15374	-0.740872	0.0463706	Down
NME1	P15531	-1.17363	0.0495627	Down
NQO1	P15559	2.0923	0.000194229	Up
GNS	P15586	2.11248	0.00393489	Up
RPS2	P15880	-0.270775	0.231772	None
DSP	P15924	1.24985	0.140983	None
RPA2	P15927	-0.386367	0.237053	None
TIMP2	P16035	1.82527	0.00335389	Up
CD44	P16070	1.76054	0.386979	None
ITGB4	P16144	1.5651	0.0540453	None
CBR1	P16152	-0.352164	0.30194	None
ACADS	P16219	0.665495	0.0991452	None
GLB1	P16278	0.566212	0.0130525	None
PPP3CB	P16298	-1.14076	0.0150357	Down
EPCAM	P16422	-2.62158	2.81333e-05	Down
POR	P16435	-2.07479	0.189286	None
CPE	P16870	-1.38335	0.00885749	Down
FAH	P16930	-0.0518334	0.837181	None
GOT1	P17174	0.527729	0.00767742	None
ITGA2	P17301	-2.24312	0.00123516	Down
SMPD1	P17405	0.480494	0.129601	None
CAPN2	P17655	-1.21632	0.00116413	Down
PTPN2	P17706	-0.682043	0.0486472	Down
CTPS1	P17812	-0.949982	0.00193636	Down
DDX5	P17844	-1.45777	0.00152145	Down
PFKL	P17858	0.514443	0.00385593	None
GM2A	P17900	0.546014	0.0316298	None
LGALS3	P17931	0.627225	0.206703	None
IGFBP3	P17936	-0.644964	0.248342	None
PSMC3	P17980	0.58238	0.0300869	Up
TCP1	P17987	-0.952622	0.004158	Down
PTPN1	P18031	-0.691056	0.226848	None
IGFBP2	P18065	0.569329	0.346656	None
ITGB5	P18084	0.160019	0.0462551	None
ARF4	P18085	-0.0857194	0.410396	None
RPL7	P18124	0.222606	0.290379	None
VCL	P18206	-1.89256	0.00148455	Down
RPL17	P18621	0.419146	0.112793	None
PGAM1	P18669	-1.9858	0.000193317	Down
RCC1	P18754	-1.44533	0.0063309	Down
KRT4	P19013	0.481079	0.439232	None
PAM	P19021	0.73742	0.0368579	Up
PLCG1	P19174	0.0378882	0.877407	None
NCL	P19338	0.596244	0.00611492	Up
HK1	P19367	0.50296	0.314377	None
POLR2C	P19387	-0.341942	0.0237712	None
ERCC3	P19447	0.924281	0.0100271	Up
TRIM21	P19474	-1.1048	0.0672048	None
EIF2AK2	P19525	-0.204744	0.348077	None
SRM	P19623	-0.531104	0.015226	None
CSNK2A2	P19784	-0.265633	0.384006	None
ITIH2	P19823	1.06756	0.0503324	None
ITIH1	P19827	1.43399	0.0120128	Up
NFKB1	P19838	-0.340808	0.0791537	None
TYMP	P19971	0.0916254	0.588721	None
ATP2B1	P20020	0.612587	0.051898	None
EIF2S2	P20042	0.516053	0.377681	None
TCN2	P20062	-1.51874	0.0211092	Down
ANXA7	P20073	0.161048	0.659128	None
RAB5A	P20339	0.451066	0.0866111	None
RAB6A	P20340	0.237015	0.622674	None
MX1	P20591	-2.45364	0.0561822	None
PSMB1	P20618	-0.495917	0.104161	None
M6PR	P20645	1.74956	0.000124744	Up
LMNB1	P20700	-0.294347	0.0806327	None
PZP	P20742	0.535691	0.382707	None
CAST	P20810	0.034103	0.818042	None
IMPDH1	P20839	1.40156	0.00124136	Up
AGA	P20933	2.26412	0.0590874	None
RASA1	P20936	0.566174	0.266568	None
ATP6V1B2	P21281	-0.607917	0.000470009	Down
ATP6V1C1	P21283	-2.04111	0.225146	None
FLNA	P21333	-0.127681	0.261972	None
ACO1	P21399	0.822486	0.0189994	Up
KITLG	P21583	-1.21453	0.194018	None
NT5E	P21589	-1.11619	0.0125771	Down
MDK	P21741	-0.681967	0.160393	None
VDAC1	P21796	0.685636	0.0116261	Up
CD9	P21926	-1.43689	0.00327232	Down
COMT	P21964	-0.690921	0.0038227	Down
TGM2	P21980	3.17211	1.82197e-05	Up
OSBP	P22059	-0.600888	0.00992435	Down
PCMT1	P22061	-0.198385	0.501685	None
GART	P22102	-0.677892	0.00173684	Down
CDH3	P22223	-1.33861	0.268147	None
PAICS	P22234	-1.46049	5.16517e-05	Down
IDS	P22304	-0.193129	0.615836	None
UBA1	P22314	-0.644751	0.00209317	Down
GPX3	P22352	0.985201	0.0188762	Up
NME2	P22392	1.19298	0.0095876	Up
FGFR4	P22455	1.41528	0.0834292	None
HNRNPA2B1	P22626	-1.25749	0.000987658	Down
IGFBP4	P22692	0.795628	0.0576169	None
PRKACB	P22694	-0.417559	0.0392105	None
FBLN1	P23142	-0.280675	0.392085	None
ITGA6	P23229	-0.726231	0.0111577	Down
SFPQ	P23246	-1.58894	0.00231661	Down
TUBG1	P23258	0.0383838	0.860502	None
WARS1	P23381	-0.504425	0.00278112	None
RPS3	P23396	-0.399312	0.226517	None
JAK1	P23458	2.24	0.01106	Up
PTPRE	P23469	0.321769	0.159544	None
PTPRG	P23470	0.0599971	0.861525	None
AHCY	P23526	-1.16328	0.0014545	Down
CFL1	P23528	0.143187	0.684252	None
F8A1	P23610	-1.16955	0.376705	None
ATP2B4	P23634	0.409391	0.190239	None
CPT2	P23786	1.98024	0.14537	None
RRM1	P23921	-0.0729614	0.475526	None
LAMA2	P24043	2.57987	0.00120743	Up
MMP11	P24347	-0.597274	0.0928095	None
CHM	P24386	0.367684	0.1796	None
EEF1B2	P24534	-0.453168	0.0379809	None
ACP1	P24666	0.800679	0.224204	None
ACAT1	P24752	0.396996	0.00682761	None
TNC	P24821	-3.20726	1.17333e-05	Down
MYL9	P24844	-0.909831	0.065242	None
POLR2A	P24928	-0.0418695	0.784392	None
CDK2	P24941	-1.4473	0.198346	None
GRK2	P25098	-0.10078	0.659956	None
MCM3	P25205	-1.50022	0.0539385	None
AZGP1	P25311	0.310966	0.523072	None
MPST	P25325	-0.0401658	0.903046	None
RPS12	P25398	-0.132243	0.800353	None
DNAJB1	P25685	-1.95642	9.98937e-05	Down
CTSS	P25774	0.0465952	0.866061	None
PSMA1	P25786	-1.33864	0.00310739	Down
PSMA2	P25787	-1.46379	0.0100341	Down
PSMA3	P25788	-0.7401	0.237023	None
PSMA4	P25789	-1.68364	0.00745316	Down
ITGA3	P26006	0.09685	0.565894	None
PTX3	P26022	1.21843	0.00507127	Up
MSN	P26038	0.0984674	0.415386	None
DDX6	P26196	-0.0172141	0.919926	None
DNMT1	P26358	-0.31137	0.0449112	None
U2AF2	P26368	-0.358241	0.113915	None
HMGB2	P26583	-1.05	0.042007	Down
PTBP1	P26599	-0.0741411	0.715368	None
TARS1	P26639	-1.74293	0.000453035	Down
VARS1	P26640	-0.640345	0.00508129	Down
EEF1G	P26641	-0.0678789	0.52705	None
STOM	P27105	2.93944	0.00137017	Up
PON1	P27169	0.8807	0.0776871	None
YWHAQ	P27348	-1.33084	0.0045108	Down
DPP4	P27487	-0.252983	0.399368	None
RPL10	P27635	-0.197736	0.486188	None
RPA1	P27694	0.258416	0.372413	None
APEX1	P27695	0.613394	0.0484687	Up
CAD	P27708	1.39235	0.000154341	Up
CALR	P27797	0.815164	0.0426339	Up
CANX	P27824	0.287742	0.11472	None
PSMB8	P28062	-2.02905	0.055783	None
PSMB9	P28065	-1.20271	0.0533174	None
PSMA5	P28066	-0.834114	0.00754571	Down
PSMB4	P28070	-0.424802	0.211673	None
PSMB6	P28072	-0.148114	0.42331	None
PSMB5	P28074	-0.0929894	0.645744	None
GSTM2	P28161	0.789905	0.00250155	Up
NDUFS1	P28331	0.989959	0.0418433	Up
MAPK1	P28482	-1.61366	0.0255101	Down
GRN	P28799	1.25968	0.00548779	Up
LAP3	P28838	-0.866188	0.0163128	Down
PCSK6	P29122	0.737116	0.0340856	Up
TPP2	P29144	-1.02539	7.89446e-05	Down
EPHA2	P29317	1.31639	0.00735013	Up
EPHB2	P29323	-0.0702332	0.433295	None
PTPN6	P29350	-0.818544	0.0548425	None
SHC1	P29353	-0.687928	0.573907	None
MPG	P29372	0.540684	0.0282216	None
TKT	P29401	-1.15103	0.00116382	Down
SERPINB3	P29508	0.84837	0.326881	None
EEF1D	P29692	-0.658911	0.0305346	Down
GNA11	P29992	-0.305367	0.190681	None
ERP29	P30040	1.5068	0.000689959	Up
PRDX6	P30041	-0.669935	0.187757	None
BLVRB	P30043	0.18593	0.239078	None
PRDX5	P30044	0.700613	0.0362234	Up
DDT	P30046	-0.320946	0.0829371	None
PRDX3	P30048	2.09798	0.00916084	Up
RPL12	P30050	0.412965	0.273573	None
CMPK1	P30085	0.946628	0.0474101	Up
PEBP1	P30086	1.32216	0.00271536	Up
PDIA3	P30101	0.239544	0.52996	None
PPP2R1A	P30153	-1.94357	1.55576e-05	Down
CDC27	P30260	0.107022	0.678639	None
NMT1	P30419	0.791185	0.030721	Up
HMOX2	P30519	-3.48913	0.0260782	Down
ADSS2	P30520	-0.645174	0.0233994	Down
ADSL	P30566	-1.55042	0.000402003	Down
PKLR	P30613	-1.42898	0.0896109	None
CLIP1	P30622	-0.323491	0.386962	None
SRI	P30626	1.63379	0.0131996	Up
GSTT1	P30711	-2.32169	0.18171	None
SERPINB1	P30740	-1.02343	0.0427073	Down
SLC7A1	P30825	1.53612	0.000237714	Up
ALDH1B1	P30837	0.91078	0.00482884	Up
POLR2B	P30876	-0.165246	0.365241	None
SDHA	P31040	0.499611	0.0477272	None
CORO1A	P31146	0.290752	0.294311	None
GDI1	P31150	0.175203	0.197651	None
S100A7	P31151	1.23228	0.247906	None
MAT2A	P31153	-1.93428	0.00999521	Down
SDC4	P31431	-0.48338	0.00820962	None
TIA1	P31483	-1.11213	0.00311373	Down
DNAJA1	P31689	-0.0870511	0.642236	None
AKT2	P31751	0.123684	0.646386	None
UQCRC1	P31930	1.33171	0.0101716	Up
HIBADH	P31937	2.08835	0.0219027	Up
ATIC	P31939	-0.745911	0.013017	Down
HNRNPH3	P31942	0.395962	0.15758	None
HNRNPH1	P31943	-0.0218729	0.931901	None
CASP14	P31944	2.74513	0.0136804	Up
YWHAB	P31946	-1.57666	0.00849899	Down
SFN	P31947	-2.93739	0.174671	None
STIP1	P31948	-0.112361	0.771004	None
S100A11	P31949	1.39139	0.000887517	Up
PRDX2	P32119	0.706147	0.00756689	Up
DCTD	P32321	1.0504	0.533139	None
GBP2	P32456	-0.149972	0.419992	None
CTH	P32929	0.038015	0.929773	None
RPL9	P32969	1.16871	0.0347045	Up
ACSL1	P33121	0.348771	0.446338	None
KIF5B	P33176	0.185853	0.374891	None
CSTF2	P33240	-2.04002	0.197924	None
DUT	P33316	-0.182947	0.520687	None
ABCC1	P33527	0.88592	0.0198298	Up
MAN1A1	P33908	-1.72843	0.00655141	Down
MCM4	P33991	-0.705848	0.0313803	Down
MCM5	P33992	-0.95338	0.000781645	Down
MCM7	P33993	-0.279778	0.185253	None
GALNS	P34059	4.55493	0.00548553	Up
RNASE4	P34096	3.42249	0.00124598	Up
SHMT1	P34896	-0.053967	0.788464	None
SHMT2	P34897	0.158988	0.419853	None
HSPA4	P34932	-1.77876	4.55504e-05	Down
MPI	P34949	-1.3029	0.111552	None
PRSS3	P35030	1.97156	0.130957	None
GPC1	P35052	0.132658	0.499085	None
CTNNA1	P35221	-2.06578	0.000202462	Down
CTNNB1	P35222	-2.60207	0.000115354	Down
PHB1	P35232	0.989965	0.0560507	None
SERPINB6	P35237	0.940184	0.0370902	Up
NF2	P35240	0.381982	0.470449	None
RDX	P35241	0.468499	0.0735406	None
RPA3	P35244	-2.54483	0.109286	None
RFC4	P35249	0.945874	0.0122902	Up
SPR	P35270	0.421492	0.178949	None
THBS4	P35443	1.32892	0.000165544	Up
KRT9	P35527	2.13345	0.0460188	Up
AGL	P35573	-1.43677	1.17225e-05	Down
MYH9	P35579	0.81309	0.000568025	Up
MYH10	P35580	0.539708	0.0502955	None
COPB2	P35606	0.0257136	0.841693	None
ADD1	P35611	-0.0675462	0.687644	None
BSG	P35613	1.016	0.0188046	Up
FUS	P35637	0.499073	0.194702	None
NUP214	P35658	-0.449655	0.486804	None
IGFALS	P35858	2.31892	0.205837	None
KRT2	P35908	1.98694	0.0150655	Up
FLT4	P35916	-1.31699	0.158967	None
PSMC2	P35998	1.13053	0.00588907	Up
ARL3	P36405	-0.106774	0.90418	None
ATP6V1E1	P36543	-1.29586	0.00639349	Down
CPOX	P36551	-1.79425	0.00200835	Down
RPL4	P36578	0.293338	0.296019	None
NUDT1	P36639	0.698348	0.0907533	None
LONP1	P36776	1.37818	9.70425e-05	Up
PGM1	P36871	0.263297	0.477435	None
GNL1	P36915	-2.76119	0.112677	None
SERPINF1	P36955	1.78693	0.0634584	None
SRP14	P37108	0.542865	0.159734	None
NUP62	P37198	-1.53998	0.0141227	Down
HPCAL1	P37235	-0.16268	0.493822	None
FDFT1	P37268	-1.05465	0.0111044	Down
TAGLN2	P37802	0.218384	0.468282	None
TALDO1	P37837	0.0950351	0.738541	None
LIPA	P38571	-0.0160075	0.894381	None
ATP6V1A	P38606	-0.601035	0.0365184	Down
HSPA9	P38646	1.50738	0.00120742	Up
EIF4A3	P38919	-0.703268	0.042839	Down
RPL3	P39023	-0.196475	0.186874	None
COL18A1	P39060	2.89403	5.009e-05	Up
DDOST	P39656	0.681518	0.0351354	Up
ANP32A	P39687	0.244805	0.512212	None
FEN1	P39748	-0.0700698	0.793908	None
CAPG	P40121	1.07673	0.0391644	Up
CAP2	P40123	-1.88339	0.298199	None
CCT6A	P40227	-0.927715	0.013006	Down
ARL1	P40616	0.553367	0.00972998	None
STAT3	P40763	0.387087	0.105207	None
MDH1	P40925	-0.581209	0.209679	None
MDH2	P40926	2.69081	0.000211068	Up
HADHA	P40939	1.11487	0.0152257	Up
EIF2S3;EIF2S3B	P41091;Q2VIR3	-0.148423	0.580027	None
EIF2D	P41214	1.0446	0.0721099	None
NAA10	P41227	-0.865595	0.0203831	Down
CSK	P41240	0.449092	0.00965918	None
GARS1	P41250	-0.602162	0.00214712	Down
IARS1	P41252	-0.517518	0.00935409	None
PRKCI	P41743	-0.376425	0.324766	None
ACTR1B	P42025	-0.294249	0.133395	None
STAT1	P42224	-0.212388	0.255792	None
MTREX	P42285	-1.55279	8.8149e-07	Down
AKR1C3	P42330	4.68463	0.0190975	Up
PIK3CA	P42336	0.140028	0.505547	None
MTOR	P42345	0.793139	0.0146546	Up
HAL	P42357	0.921818	0.251921	None
EPS15	P42566	-1.65294	0.303617	None
NCAPD3	P42695	1.95631	0.000389143	Up
LRPPRC	P42704	0.992234	0.000335702	Up
ACAA2	P42765	1.36304	0.0503054	None
CDKN2A	P42771	-0.414322	0.00591666	None
PRCP	P42785	1.05862	0.00670453	Up
CXCL5	P42830	3.00571	0.00117103	Up
HTT	P42858	-0.341796	0.0922267	None
SLC1A4	P43007	-1.01638	0.0293494	Down
PAFAH1B1	P43034	-0.949667	0.00294405	Down
MCAM	P43121	2.36147	0.000566093	Up
MATR3	P43243	0.467209	0.0153854	None
MSH2	P43246	0.477069	0.0465192	None
BTD	P43251	1.12911	0.0586295	None
ALDH3B1	P43353	2.26345	0.380179	None
RANBP1	P43487	-1.08047	0.032345	Down
NAMPT	P43490	-1.59006	0.000852324	Down
PSMC4	P43686	1.15772	0.0024793	Up
CBX5	P45973	0.111033	0.587616	None
USP5	P45974	-0.382265	0.0023967	None
PHKA2	P46019	0.912953	0.353702	None
PHKA1	P46020	1.27271	0.00202091	Up
RANGAP1	P46060	-0.512399	0.0448389	None
RECQL	P46063	0.104085	0.399843	None
NOP2	P46087	0.0384331	0.834818	None
CRKL	P46109	0.230984	0.241659	None
BAG6	P46379	-0.317825	0.187857	None
NSF	P46459	0.19158	0.603644	None
MAP2K3	P46734	1.38374	0.0382477	Up
BRCC3	P46736	-0.602964	0.0463263	Down
RPL5	P46777	0.169551	0.436643	None
RPS9	P46781	-0.117511	0.793965	None
RPS5	P46782	0.243512	0.356739	None
RPS10	P46783	-0.647915	0.0510271	None
MAP1B	P46821	0.930769	0.000248097	Up
GNPDA1	P46926	-1.0552	0.00717484	Down
NEDD4	P46934	1.11475	0.00268565	Up
UTRN	P46939	0.191245	0.415695	None
IQGAP1	P46940	-1.18385	0.000590285	Down
STT3A	P46977	1.25111	0.47117	None
CAPZA2	P47755	0.237063	0.395175	None
QARS1	P47897	-1.07292	0.00157728	Down
PREP	P48147	-0.113695	0.403093	None
ME1	P48163	1.13571	0.23628	None
PIP4K2A	P48426	1.62013	0.21439	None
ARCN1	P48444	-0.984603	0.00382147	Down
LSS	P48449	0.721976	0.0135079	Up
GCLC	P48506	-3.81806	0.0205719	Down
GCLM	P48507	-0.373174	0.238879	None
CD151	P48509	0.0269214	0.956179	None
PSMD8	P48556	0.625831	0.0116631	Up
GSS	P48637	0.379617	0.0241051	None
CCT5	P48643	-0.917617	0.00394777	Down
HSPA13	P48723	-1.46184	0.000984263	Down
IDH2	P48735	0.652268	0.043795	Up
PITPNB	P48739	-0.417937	0.100846	None
ADGRE5	P48960	0.19563	0.424623	None
PXN	P49023	-0.274347	0.224936	None
ALDH9A1	P49189	0.495354	0.145717	None
RPIA	P49247	0.340089	0.277287	None
LMAN1	P49257	-1.0262	0.0698299	None
NASP	P49321	-0.899701	0.0065461	Down
FASN	P49327	-1.22615	2.79204e-05	Down
FNTA	P49354	-1.00688	0.0814825	None
FNTB	P49356	-0.918623	0.0654466	None
CCT3	P49368	-0.609416	0.0012667	Down
ARRB1	P49407	-3.37821	0.00895124	Down
TUFM	P49411	1.62489	0.000195444	Up
ALDH7A1	P49419	0.269975	0.31517	None
PCYT1A	P49585	-0.588456	0.0516862	None
AARS1	P49588	-0.136541	0.131634	None
CARS1	P49589	-2.34572	0.000477339	Down
SARS1	P49591	-0.424362	0.00255604	None
PPM1F	P49593	-1.37126	0.0643457	None
MAN2A2	P49641	0.83375	0.0142722	Up
PSMB3	P49720	-1.22141	0.0125301	Down
PSMB2	P49721	-1.39624	0.0118892	Down
MCM2	P49736	-0.865567	0.000843238	Down
ACADVL	P49748	0.83193	0.115483	None
ACOT1;ACOT2	P49753;Q86TX2	-0.365768	0.0804581	None
VPS41	P49754	-0.0434012	0.957976	None
TMED10	P49755	0.361292	0.272785	None
RBM25	P49756	-0.0158954	0.909886	None
EIF2B2	P49770	-0.839819	0.00918357	Down
HINT1	P49773	-0.511796	0.0491947	None
RANBP2	P49792	0.399647	0.224087	None
GSK3A	P49840	-0.299208	0.578255	None
GSK3B	P49841	-1.86338	0.215767	None
NT5C2	P49902	-0.897966	0.0166544	Down
SEPHS1	P49903	-2.52977	0.270778	None
GMPS	P49915	-0.692464	0.00147621	Down
MRE11	P49959	0.0638891	0.699059	None
GNAQ	P50148	-0.060332	0.822974	None
GDI2	P50395	0.316305	0.364717	None
SERPINB8	P50452	0.0548238	0.961541	None
SERPINH1	P50454	0.506699	0.127945	None
ST13;ST13P4	P50502;Q8IZP2	-0.436749	0.65246	None
VASP	P50552	-0.637023	0.0525104	None
DNM2	P50570	-0.312042	0.21599	None
METAP2	P50579	-0.344684	0.0529239	None
KNTC1	P50748	-0.197717	0.102425	None
CDK9	P50750	0.49153	0.287602	None
LRBA	P50851	-0.801585	0.000962708	Down
PPT1	P50897	-0.444523	0.127618	None
RPL14	P50914	1.64948	0.113749	None
CCT8	P50990	-0.435681	0.0363558	None
CCT4	P50991	-0.205191	0.128037	None
ANXA11	P50995	0.123769	0.557299	None
PAPOLA	P51003	-0.489401	0.0112443	None
FXR1	P51114	0.245792	0.0510428	None
RAB5C	P51148	0.956959	0.0125854	Up
RAB7A	P51149	1.36995	0.000302104	Up
DUSP3	P51452	0.542995	0.263142	None
MMP15	P51511	-0.961965	0.24328	None
SMARCA4	P51532	0.706051	0.0182013	Up
GALK1	P51570	-0.934529	0.2702	None
TPMT	P51580	-0.15225	0.759369	None
HCFC1	P51610	-0.435482	0.0565743	None
IRAK1	P51617	-0.154408	0.339919	None
HSD17B4	P51659	0.308741	0.126907	None
PSMD7	P51665	0.731802	0.0129395	Up
USP11	P51784	-0.0182475	0.912018	None
CLCN7	P51798	2.16692	0.181757	None
VAMP7	P51809	0.821487	0.134713	None
RPS6KA3	P51812	-0.506227	0.109347	None
HDGF	P51858	0.730257	0.256735	None
LUM	P51884	1.57549	0.0108998	Up
HNRNPA3	P51991	-0.870972	0.00317256	Down
PGD	P52209	-1.75579	2.32886e-05	Down
HNRNPM	P52272	0.165518	0.327538	None
KPNA2	P52292	-1.01912	0.00237643	Down
POLR2H	P52434	-0.221117	0.143194	None
ARHGDIB	P52566	-2.33273	0.150048	None
AGFG1	P52594	-0.551349	0.173294	None
HNRNPF	P52597	-0.365036	0.0749145	None
GTF2A1	P52655	0.0272595	0.952555	None
MSH6	P52701	0.755601	0.00435772	Up
VAV2	P52735	0.323043	0.104293	None
SMS	P52788	-0.915542	0.000937934	Down
HK2	P52789	-0.0337568	0.663151	None
THOP1	P52888	-1.41816	0.00228049	Down
AKR1C2	P52895	4.19022	0.00022898	Up
CAPZA1	P52907	0.220345	0.524381	None
BLVRA	P53004	1.08814	0.00927279	Up
PPP5C	P53041	0.752176	0.0485109	Up
ACLY	P53396	0.0231848	0.903353	None
METAP1	P53582	-0.281334	0.197461	None
MVD	P53602	-0.974504	0.302929	None
RABGGTB	P53611	-2.12457	0.247237	None
COPB1	P53618	-0.219838	0.0184401	None
COPA	P53621	0.15047	0.218719	None
CTSC	P53634	0.509002	0.158208	None
AP2S1	P53680	0.592875	0.216434	None
SLC16A1	P53985	0.345662	0.257457	None
IST1	P53990	-1.05931	0.188359	None
SEC24C	P53992	-0.985354	0.00100577	Down
SUB1	P53999	1.04257	0.07046	None
CLNS1A	P54105	0.273144	0.185241	None
RARS1	P54136	-1.42532	0.000652185	Down
YARS1	P54577	-0.599875	0.059042	None
USP14	P54578	-0.195741	0.443317	None
PRKAA2	P54646	-0.107883	0.881329	None
ATP1B3	P54709	0.965111	0.00314084	Up
RAD23B	P54727	0.556953	0.0511334	None
NAGLU	P54802	-0.212247	0.492599	None
GALC	P54803	-0.315179	0.244787	None
AK2	P54819	0.432593	0.313887	None
ALDH18A1	P54886	0.41264	0.209331	None
NAPA	P54920	-0.256117	0.172025	None
EIF5	P55010	-1.53768	0.0027052	Down
SLC12A2	P55011	0.208718	0.826486	None
PSMD4	P55036	-0.0222219	0.855669	None
DRG2	P55039	0.0218462	0.926777	None
CSE1L	P55060	-2.05091	0.000492327	Down
VCP	P55072	0.375105	0.0170913	None
MFAP4	P55083	-1.28678	0.0229201	Down
HADHB	P55084	0.873677	0.0568169	None
AFDN	P55196	-1.32042	0.000963509	Down
NAP1L1	P55209	-0.359552	0.149402	None
CASP6	P55212	-1.06813	0.137393	None
ADK	P55263	-1.6672	0.111461	None
ADAR	P55265	-0.712877	0.0789271	None
LAMB2	P55268	-1.15416	0.0043304	Down
TPD52	P55327	-1.60324	0.232235	None
SEC13	P55735	-0.459822	0.0370994	None
NPEPPS	P55786	-0.0218453	0.879289	None
HNRNPH2	P55795	0.606646	0.000625226	Up
EIF3B	P55884	-0.337068	0.0801112	None
MARS1	P56192	0.863518	0.00108445	Up
EIF6	P56537	-0.2739	0.270696	None
CTBP2	P56545	-0.726927	0.00835037	Down
CLDN12	P56749	-0.230039	0.90228	None
GEMIN4	P57678	0.631374	0.167155	None
CORO7	P57737	1.25451	0.00045115	Up
NUP107	P57740	0.229976	0.631596	None
EPPK1	P58107	0.487558	0.21158	None
ARPC4	P59998	-0.254894	0.340837	None
CD81	P60033	0.0709048	0.883429	None
TPI1	P60174	-0.0573996	0.896109	None
EIF3E	P60228	-0.913851	0.00496952	Down
PPP4C	P60510	-0.541083	0.00210089	None
MYL6	P60660	-0.0831042	0.783196	None
ACTB;ACTG1	P60709;P63261	0.200806	0.300014	None
EIF4A1	P60842	0.233015	0.0483221	None
PSMA6	P60900	-0.853928	0.0604223	None
S100A10	P60903	0.976267	0.00652382	Up
CDC42	P60953	-0.613666	0.0694278	None
DSTN	P60981	-0.402727	0.478206	None
GMFB	P60983	0.571084	0.134291	None
RAB8A	P61006	-1.14855	0.42541	None
SRP54	P61011	-0.37232	0.125611	None
RAB2A	P61019	0.186031	0.192759	None
RAB5B	P61020	0.840562	0.116249	None
RAB10	P61026	0.644109	0.042711	Up
UBE2D2;UBE2D3	P61077;P62837	0.215931	0.576998	None
UBE2M	P61081	0.112077	0.724191	None
UBE2N	P61088	-1.39855	0.389521	None
RAB14	P61106	0.61348	0.17528	None
ACTR3	P61158	-1.07715	0.000134634	Down
ACTR2	P61160	-1.3087	0.000358437	Down
ACTR1A	P61163	-0.547967	0.0239935	None
COPS2	P61201	-1.6796	0.00142655	Down
ABCE1	P61221	-0.730012	0.00247537	Down
RAP1B	P61224	0.185133	0.203061	None
RAP2B	P61225	-0.748795	0.023093	Down
RPS3A	P61247	-0.219116	0.319859	None
PSME3	P61289	-1.94984	7.39891e-05	Down
RPL15	P61313	-0.0667901	0.803584	None
MAGOH;MAGOHB	P61326;Q96A72	-0.0967467	0.175005	None
ATP6V0D1	P61421	1.3849	0.00190557	Up
PCBD1	P61457	0.576203	0.623796	None
HSPE1	P61604	3.00279	0.000223344	Up
LYZ	P61626	2.01514	0.088361	None
VBP1	P61758	-0.559837	0.127327	None
STXBP1	P61764	-0.588696	0.0226852	Down
B2M	P61769	0.639684	0.243947	None
TGFB2	P61812	-1.2779	0.00212256	Down
NPC2	P61916	0.676143	0.309835	None
COPZ1	P61923	-0.386421	0.0775957	None
DCAF7	P61962	-1.48187	0.27224	None
WDR5	P61964	-0.647071	0.164723	None
AP1S1	P61966	-1.24917	0.0160755	Down
NUTF2	P61970	0.0339157	0.848049	None
HNRNPK	P61978	-0.571742	0.0154854	None
YWHAG	P61981	-2.04259	0.000279405	Down
RRAS2	P62070	0.350904	0.300101	None
RPS7	P62081	-0.574391	0.0134499	None
PPP1CA	P62136	-2.689	0.10194	None
PPP1CB	P62140	-1.02203	0.00154834	Down
PSMC1	P62191	1.00507	0.0116373	Up
PSMC5	P62195	1.12111	0.00796185	Up
RPS8	P62241	0.888287	0.277215	None
RPS15A	P62244	0.262804	0.188147	None
RPS16	P62249	-0.0328636	0.938857	None
YWHAE	P62258	-1.70113	0.00496513	Down
RPS23	P62266	0.465073	0.0434622	None
RPS18	P62269	0.456446	0.115509	None
RPS13	P62277	-0.120712	0.413063	None
RPS11	P62280	-1.25938	0.412215	None
SNRPE	P62304	-0.749236	0.00781699	Down
SNRPD2	P62316	-0.303609	0.16292	None
SNRPD3	P62318	-1.01727	0.0315796	Down
ARF6	P62330	0.253753	0.204028	None
PSMC6	P62333	0.952889	0.00778002	Up
RPL7A	P62424	0.197709	0.437185	None
POLR2G	P62487	-0.943662	0.468547	None
ETF1	P62495	0.769555	0.0284393	Up
CNBP	P62633	1.57258	0.0119264	Up
RPS4X	P62701	0.801995	0.000704173	Up
RPS6	P62753	0.209331	0.472846	None
H4C1	P62805	-0.558429	0.0390276	None
RAB1A	P62820	0.439572	0.10141	None
RAN	P62826	-0.666232	0.0365722	Down
RPL23	P62829	0.907389	0.0439189	Up
RPS24	P62847	-0.730276	0.00376418	Down
RPS26	P62854	0.221627	0.368166	None
RPS28	P62857	0.463257	0.423788	None
GNB1	P62873	-0.310644	0.288912	None
GNB2	P62879	0.25076	0.274872	None
RPL30	P62888	0.472739	0.539101	None
RPL31	P62899	2.43406	0.28947	None
RPL10A	P62906	-0.0623912	0.695495	None
RPL11	P62913	-0.17414	0.482155	None
RPL8	P62917	0.363858	0.302464	None
PPIA	P62937	-0.345307	0.280876	None
FKBP1A	P62942	0.400729	0.127263	None
RPS27A;UBA52;UBB;UBC	P62979;P0CG47;P0CG48;P62987	1.78977	0.00483836	Up
GRB2	P62993	0.93137	0.0296414	Up
TRA2B	P62995	1.3618	0.00706511	Up
RAC1	P63000	0.194384	0.724428	None
AP2B1	P63010	-1.2815	0.00262541	Down
GNAS	P63092;Q5JWF2	0.356725	0.0408039	None
GNAI1	P63096	0.517992	0.193726	None
PPP3R1	P63098	-0.52021	0.308577	None
YWHAZ	P63104	-1.0749	0.0345193	Down
PPP2R2A	P63151	-0.418576	0.0542303	None
DYNLL1	P63167	0.284113	0.291467	None
RPL38	P63173	0.810539	0.0194657	Up
SKP1	P63208	-0.696456	0.0266616	Down
EIF5A	P63241	1.01071	0.0816456	None
RACK1	P63244	-0.950746	0.000719133	Down
UBE2I	P63279	0.495406	0.553341	None
PPP2CA	P67775	-0.626665	0.00729796	Down
YBX1	P67809	1.69149	0.350314	None
TPM4	P67936	-0.760157	0.00893708	Down
UBE2L3	P68036	-0.257917	0.38013	None
EEF1A1	P68104	0.882768	0.00663938	Up
ACTA1	P68133	-0.180982	0.415677	None
TUBA4A	P68366	-0.0573131	0.747603	None
TUBB4B	P68371	-0.952377	0.14372	None
CSNK2A1	P68400	-0.679455	0.0188208	Down
PAFAH1B2	P68402	0.35968	0.139734	None
HBB	P68871	1.28321	0.0182301	Up
NOMO3	P69849	0.5069	0.164356	None
HBA1	P69905	1.58056	0.00315772	Up
CXADR	P78310	0.827407	0.0204908	Up
NOP14	P78316	0.369431	0.311968	None
PSPH	P78330	-1.54496	0.140109	None
EIF4G2	P78344	-0.0684824	0.75476	None
GTF2I	P78347	0.464391	0.0121048	None
CCT2	P78371	-0.72221	0.0176131	Down
KRT85	P78386	0.834396	0.401629	None
RAE1	P78406	-1.49484	0.0887435	None
GSTO1	P78417	0.835977	0.00163795	Up
PRKDC	P78527	1.08625	6.31584e-06	Up
ADAM17	P78536	-0.880165	0.638813	None
SRPX	P78539	1.41873	0.0372721	Up
LCN2	P80188	1.80525	0.0284694	Up
IFI35	P80217	-0.272586	0.289519	None
NUCB2	P80303	-0.6698	0.350608	None
DCD	P81605	1.04787	0.18881	None
COG7	P83436	0.153034	0.47475	None
RPL24	P83731	0.461238	0.613026	None
CBX1	P83916	0.732818	0.0983129	None
ARF1	P84077	-0.157488	0.47094	None
ARF5	P84085	-0.448206	0.674475	None
RHOG	P84095	0.283206	0.366922	None
SRSF3	P84103	1.10688	0.00072604	Up
FOXK1	P85037	-0.0461771	0.87847	None
CCZ1;CCZ1B	P86790;P86791	0.360653	0.43932	None
VLDLR	P98155	2.26895	0.0877848	None
HSPG2	P98160	-0.66545	0.00062003	Down
HDLBP	Q00341	0.0690186	0.417201	None
CDK6	Q00534	-0.886997	0.0633123	None
CLTC	Q00610	0.291516	0.00606673	None
NFKB2	Q00653	-0.0303141	0.868423	None
FKBP3	Q00688	0.15143	0.704832	None
SORD	Q00796	-1.56184	0.00107811	Down
HNRNPU	Q00839	0.475602	0.0937497	None
U2AF1	Q01081	0.176618	0.722649	None
SPTBN1	Q01082	0.28951	0.119922	None
TIAL1	Q01085	-1.37232	0.439475	None
SET	Q01105	0.4982	0.366638	None
AMPD2	Q01433	-0.866755	0.0242065	Down
CTBS	Q01459	1.91885	0.0190649	Up
FABP5	Q01469	1.74483	0.178953	None
CAP1	Q01518	-0.569708	0.0198351	None
HMGCS1	Q01581	0.00831784	0.970402	None
SLC7A5	Q01650	0.274503	0.0206666	None
DR1	Q01658	0.40034	0.34548	None
EXOSC10	Q01780	-0.602266	0.0048807	Down
PFKP	Q01813	0.777721	0.0161006	Up
OCRL	Q01968	-1.09753	0.345239	None
ROR1	Q01973	-1.9791	0.033974	Down
OGDH	Q02218	0.145123	0.660666	None
KIF23	Q02241	-0.127783	0.421712	None
DSG1	Q02413	2.75859	0.0315161	Up
RPL18A	Q02543	0.107592	0.659302	None
MAP2K1	Q02750	0.981513	0.00557156	Up
FKBP4	Q02790	-0.0689973	0.714744	None
PLOD1	Q02809	-1.56574	5.36214e-05	Down
NUCB1	Q02818	-1.23549	0.045395	Down
RPL6	Q02878	0.459829	0.0249519	None
TOP2B	Q02880	-0.768517	0.0804861	None
DST	Q03001	-0.480196	0.00347114	None
CAV1	Q03135	0.889605	0.0799895	None
ACY1	Q03154	-1.83466	0.0604012	None
TNFAIP2	Q03169	0.995367	0.0160233	Up
LMNB2	Q03252	-1.16127	0.454508	None
PLAUR	Q03405	-1.89448	0.306343	None
RELA	Q04206	-0.0661932	0.632329	None
GBE1	Q04446	-0.614047	0.0121405	Down
EIF4G1	Q04637	-0.225294	0.114481	None
KRT17	Q04695	2.11466	0.113765	None
NOTCH2	Q04721	1.35481	0.00125273	Up
HGFAC	Q04756	0.51642	0.664452	None
GLO1	Q04760	0.7229	0.205472	None
YWHAH	Q04917	-1.77261	0.0187319	Down
CSTF1	Q05048	-0.700454	0.013451	Down
UBE3A	Q05086	-0.960922	0.0164713	Down
DNM1	Q05193	0.653539	0.0516624	None
PTPN12	Q05209	0.14786	0.821597	None
PTK2	Q05397	-2.41271	0.0180636	Down
SRSF11	Q05519	-0.864792	0.006352	Down
EEF1A2	Q05639	0.419156	0.0520504	None
ITIH3	Q06033	0.177971	0.717083	None
PTPN11	Q06124	-0.481694	0.0592398	None
PPP2R3A	Q06190	-0.159396	0.875988	None
PPAT	Q06203	-2.24928	0.0838658	None
GFPT1	Q06210	-0.830029	0.00140198	Down
AOX1	Q06278	1.18166	0.0115621	Up
PSME1	Q06323	-0.723543	0.11744	None
APLP2	Q06481	-1.03508	0.00194536	Down
RING1	Q06587	-1.00002	0.201565	None
FMR1	Q06787	-0.000687609	0.997318	None
FMOD	Q06828	0.620292	0.219318	None
PRDX1	Q06830	0.503335	0.0356787	None
RPL18	Q07020	0.0312967	0.924104	None
C1QBP	Q07021	1.87575	0.0112427	Up
TJP1	Q07157	-0.0435081	0.738004	None
KHDRBS1	Q07666	0.212654	0.675658	None
BCL2L1	Q07817	0.724752	0.0912475	None
POLE	Q07864	0.551597	0.212777	None
KLC1	Q07866	-0.185361	0.377292	None
LRP1	Q07954	0.933057	0.00972011	Up
SRSF1	Q07955	0.792997	0.00359125	Up
ARHGAP1	Q07960	-0.265084	0.300276	None
TGM3	Q08188	2.46693	0.127903	None
DHX9	Q08211	-0.750251	0.000459128	Down
CRYZ	Q08257	0.146496	0.362651	None
GOLGA3	Q08378	-0.0357177	0.898921	None
GOLGA2	Q08379	1.07464	0.00849879	Up
LGALS3BP	Q08380	0.0857302	0.721185	None
MFGE8	Q08431	-1.50109	0.0111805	Down
DSC1	Q08554	2.03204	0.102022	None
SPOCK1	Q08629	1.82992	0.00749015	Up
PPID	Q08752	-1.55721	0.383979	None
SSRP1	Q08945	-0.507522	0.00148948	None
SLFN5	Q08AF3	-0.683144	0.629777	None
VAC14	Q08AM6	0.602283	0.0104763	Up
NSUN2	Q08J23	0.981669	0.00126376	Up
NCBP1	Q09161	-1.70441	0.000532159	Down
AHNAK	Q09666	1.33495	0.00394151	Up
ELP6	Q0PNE2	-1.35293	0.0260042	Down
SCRN3	Q0VDG4	0.0187866	0.934781	None
MGAT2	Q10469	-2.32976	0.000481444	Down
GALNT2	Q10471	-0.371478	0.321981	None
GALNT1	Q10472	0.674512	0.165884	None
AP1B1	Q10567	-2.20665	7.34651e-05	Down
CPSF1	Q10570	-0.640595	0.00619755	Down
PMPCA	Q10713	0.872295	0.245607	None
SCRN1	Q12765	-0.536323	0.0626894	None
WASHC5	Q12768	-0.0138411	0.933567	None
TBL3	Q12788	-0.216074	0.21433	None
GTF3C1	Q12789	-1.5099	0.406095	None
TWF1	Q12792	0.0471619	0.835907	None
ASPH	Q12797	-0.696439	0.167327	None
TFCP2	Q12800	0.126636	0.679405	None
EFEMP1	Q12805	-2.36269	0.000486332	Down
SMARCB1	Q12824	0.202088	0.451768	None
CDC20	Q12834	-0.270392	0.770738	None
FSTL1	Q12841	5.01483	0.000896157	Up
CNTN1	Q12860	-1.91007	0.000664538	Down
SF3A3	Q12874	-1.02021	0.00380886	Down
DPYD	Q12882	-0.00277664	0.996795	None
AIMP1	Q12904	-1.13402	0.041306	Down
ILF2	Q12905	-1.14427	0.0255793	Down
ILF3	Q12906	-1.21216	0.0065422	Down
LMAN2	Q12907	1.30977	0.00314992	Up
EPS8	Q12929	-0.521883	0.0584734	None
TRAP1	Q12931	0.220374	0.31874	None
TRAF2	Q12933	0.524741	0.0800618	None
MYO1E	Q12965	1.31622	0.00340028	Up
ABR	Q12979	0.17704	0.0392021	None
CSTF3	Q12996	-0.249764	0.110346	None
ARHGAP5	Q13017	-1.39185	0.410013	None
STRN3	Q13033	-0.465399	0.171464	None
CDC16	Q13042	0.363255	0.134922	None
FLII	Q13045	-0.105739	0.628009	None
TRIM32	Q13049	0.808094	0.131335	None
COASY	Q13057	0.763996	0.0665385	None
ACACA	Q13085	2.85378	8.58224e-06	Up
GPS1	Q13098	-1.42217	0.00273637	Down
SPP2	Q13103	0.33405	0.145568	None
CHAF1B	Q13112	-2.75339	0.000794024	Down
MTAP	Q13126	0.00224087	0.988626	None
PRKAA1	Q13131	-0.303739	0.135626	None
PPFIA1	Q13136	0.00564535	0.968988	None
EIF2B5	Q13144	-0.543155	0.00838715	None
TARDBP	Q13148	1.86405	0.00278493	Up
HNRNPA0	Q13151	1.77213	0.0289035	Up
AIMP2	Q13155	-0.454828	0.0353384	None
PRDX4	Q13162	-1.91217	0.000372992	Down
PAK2	Q13177	0.750414	0.0690524	None
PSMD2	Q13200	0.466781	0.00605604	None
SEMA3B	Q13214	-0.956759	0.0123951	Down
DNAJC3	Q13217	-1.9198	0.286233	None
SELENBP1	Q13228	0.632135	0.1215	None
NME3	Q13232	-1.59738	0.0423637	Down
SRSF9	Q13242	0.285645	0.21912	None
SRSF6	Q13247	1.37351	0.0984331	None
MAD2L1	Q13257	0.606516	0.0802643	None
TRIM28	Q13263	-0.205327	0.280984	None
STX3	Q13277	1.56078	0.00520104	Up
G3BP1	Q13283	-1.29671	0.000611463	Down
CLN3	Q13286	1.73638	0.0179421	Up
PTK7	Q13308	-1.79244	0.242576	None
ATM	Q13315	-0.0714115	0.580707	None
MTA1	Q13330	-1.28935	0.0124628	Down
PTPRS	Q13332	-2.1707	0.0881472	None
EIF3I	Q13347	-0.424472	0.00861313	None
PPP2R5C	Q13362	-1.44304	0.00797343	Down
UBE2V1;UBE2V2	Q13404;Q15819	0.850117	0.0318961	Up
DYNC1I2	Q13409	-0.156679	0.129221	None
ILK	Q13418	0.979656	0.0396976	Up
SNTB2	Q13425	0.179665	0.423309	None
PPIG	Q13427	-0.810882	0.473695	None
TCOF1	Q13428	-0.182876	0.363921	None
SF3B2	Q13435	-0.783795	0.00785466	Down
OS9	Q13438	-0.684289	0.0201374	Down
GOLGA4	Q13439	0.145684	0.528496	None
ADAM9	Q13443	1.22806	0.000131244	Up
FKBP5	Q13451	-0.895742	0.308065	None
ROCK1	Q13464	0.124604	0.497946	None
PICALM	Q13492	0.625224	0.0549141	None
MTM1	Q13496	-2.54098	0.136148	None
SQSTM1	Q13501	2.76376	0.000161379	Up
TUBB3	Q13509	0.431716	0.034865	None
ASAH1	Q13510	-0.28418	0.312542	None
PRP4K	Q13523	-1.7468	0.0201242	Down
PIN1	Q13526	-0.117672	0.664694	None
ATR	Q13535	0.0766381	0.395599	None
HDAC1	Q13547	-0.749052	0.0449977	Down
CAMK2G	Q13555	1.03382	0.0251177	Up
CAMK2D	Q13557	0.422586	0.0189445	None
DCTN2	Q13561	-0.498899	0.0272645	None
NAE1	Q13564	-1.00911	0.00112952	Down
TRA2A	Q13595	1.30656	0.00739717	Up
PWP1	Q13610	0.0371664	0.905535	None
MTMR1	Q13613	-0.678636	0.0895396	None
MTMR2	Q13614	-0.127921	0.198929	None
CUL1	Q13616	-0.962827	0.0125506	Down
CUL2	Q13617	-0.482109	0.0128853	None
CUL3	Q13618	-1.56873	0.000755537	Down
CUL4A	Q13619	-0.544247	0.0982523	None
CUL4B	Q13620	-2.2419	0.000688225	Down
GFUS	Q13630	-1.71826	0.218625	None
MOGS	Q13724	-0.647392	0.0309123	Down
ALCAM	Q13740	-0.337048	0.207825	None
LAMB3	Q13751	-1.57279	0.000423893	Down
LAMC2	Q13753	-1.73965	0.000504987	Down
THOC5	Q13769	-0.147461	0.661237	None
SPTAN1	Q13813	0.390678	0.0694157	None
DDX39B	Q13838	-0.232939	0.439953	None
BLMH	Q13867	1.67118	0.00875983	Up
EXOSC2	Q13868	-1.31409	3.05467e-05	Down
TUBB2A;TUBB2B	Q13885;Q9BVA1	2.56925	0.000414781	Up
BYSL	Q13895	0.207673	0.533454	None
IDI1	Q13907	-1.03443	0.157773	None
NFYC	Q13952	0.796821	0.249772	None
CKAP5	Q14008	0.186934	0.598688	None
COTL1	Q14019	2.03817	0.00667235	Up
HNRNPD	Q14103	0.0187069	0.951594	None
SCARB2	Q14108	2.80106	0.000480018	Up
DPYS	Q14117	-1.44879	0.116697	None
DAG1	Q14118	0.797297	0.025534	Up
DSG2	Q14126	-1.08008	0.0237802	Down
UBE4A	Q14139	-1.00479	0.010926	Down
EIF3A	Q14152	-0.393275	0.00366427	None
ARHGEF7	Q14155	0.0408722	0.786688	None
UBAP2L	Q14157	0.880036	0.102198	None
GIT2	Q14161	-0.074584	0.7626	None
TTLL12	Q14166	-0.890895	0.00191031	Down
DPYSL3	Q14195	1.14767	0.00478546	Up
DCTN1	Q14203	-0.0818731	0.476813	None
DYNC1H1	Q14204	0.459261	0.00517104	None
EIF2B1	Q14232	-0.411137	0.0488769	None
EIF4A2	Q14240	0.453641	0.227729	None
CTTN	Q14247	0.827235	0.0207792	Up
FLOT2	Q14254	2.2107	0.00443195	Up
RCN2	Q14257	-0.561963	0.661301	None
TRIM25	Q14258	0.85601	0.0129388	Up
FLNC	Q14315	3.60424	3.01779e-05	Up
GNA13	Q14344	0.481308	0.0748242	None
GAMT	Q14353	-1.26312	0.011555	Down
GALE	Q14376	-0.165792	0.241422	None
CAPRIN1	Q14444	-1.83952	0.000235064	Down
RBM39	Q14498	-0.533303	0.00827607	None
FAT1	Q14517	0.547619	0.0294084	None
PRPSAP1	Q14558	-0.730532	0.118716	None
MCM6	Q14566	-0.98261	0.00189652	Down
DSC3	Q14574	1.49931	0.143412	None
ITIH4	Q14624	1.33142	0.107924	None
TRIP12	Q14669	1.30406	0.0325746	Up
MDC1	Q14676	-2.88314	0.0419887	Down
SMC1A	Q14683	-0.152771	0.575003	None
GINS1	Q14691	-0.943144	0.0446665	Down
USP10	Q14694	0.135435	0.395225	None
GANAB	Q14697	-0.509851	0.0603017	None
MBTPS1	Q14703	-0.542655	0.0852002	None
PPP2R5D	Q14738	-1.80043	0.00427421	Down
COG2	Q14746	0.0888004	0.50087	None
MVP	Q14764	0.830342	0.000557193	Up
GOLGB1	Q14789	-0.28811	0.178473	None
CASP8	Q14790	0.000502314	0.995764	None
CHD4	Q14839	-0.484966	0.0204024	None
KPNB1	Q14974	-1.99699	0.000143543	Down
NUMA1	Q14980	-0.739888	0.00282813	Down
PSME4	Q14997	-3.35286	0.114195	None
GAPVD1	Q14C86	-0.172296	0.289152	None
NAA25	Q14CX7	-1.05917	0.0310644	Down
NCAPH	Q15003	1.70566	0.000386891	Up
WTAP	Q15007	-0.497576	0.233966	None
PSMD6	Q15008	0.263494	0.0581472	None
SEPTIN2	Q15019	-1.41018	0.00205221	Down
SART3	Q15020	-1.26271	0.00050316	Down
NCAPD2	Q15021	0.703931	0.0124682	Up
EXOSC7	Q15024	-1.52154	0.00650013	Down
TNIP1	Q15025	0.958294	0.0285593	Up
EFTUD2	Q15029	-0.672334	0.000811549	Down
RAB3GAP1	Q15042	0.00478422	0.978948	None
SLC39A14	Q15043	0.9887	0.0540518	None
KARS1	Q15046	-0.866953	0.0579394	None
RRS1	Q15050	-0.898651	0.202667	None
EIF4H	Q15056	1.45637	0.0104691	Up
ACAP2	Q15057	-0.110624	0.428859	None
WDR43	Q15061	-0.57403	0.0935284	None
POSTN	Q15063	-0.197982	0.465321	None
EEA1	Q15075	1.19414	0.000748965	Up
PDIA6	Q15084	-0.538917	0.0332356	None
PAFAH1B3	Q15102	-1.46592	0.153131	None
PCOLCE	Q15113	0.507689	0.393364	None
PEA15	Q15121	2.10811	0.00189268	Up
PLEC	Q15149	0.141197	0.0404461	None
NOMO1	Q15155	-0.496739	0.0100194	None
PPA1	Q15181	0.325713	0.282971	None
PTGES3	Q15185	1.06766	0.0238977	Up
PDGFRL	Q15198	-2.01701	6.34736e-05	Down
STK38	Q15208	0.12611	0.677819	None
NONO	Q15233	-0.361604	0.0204358	None
PTPA	Q15257	-1.19233	0.00407495	Down
PTPRK	Q15262	0.213538	0.622108	None
PWP2	Q15269	-0.806365	0.423559	None
RAB35	Q15286	0.0312564	0.941167	None
RNPS1	Q15287	-0.983583	0.459427	None
RBBP5	Q15291	-2.21634	0.291577	None
RCN1	Q15293	-0.664206	0.0987403	None
LLGL1	Q15334	-0.187144	0.401312	None
PCBP1	Q15365	0.298816	0.102321	None
PCBP2	Q15366	0.575435	0.102715	None
UBE3C	Q15386	1.4684	0.00836311	Up
TOMM20	Q15388	2.28738	0.0788363	None
SF3B3	Q15393	-0.717337	0.000818516	Down
RSU1	Q15404	1.79116	0.282028	None
RPS6KA1	Q15418	0.408882	0.233607	None
SF3B4	Q15427	-1.46955	0.229148	None
SF3A2	Q15428	-2.02924	0.184905	None
PPP1R7	Q15435	-0.618882	0.000520875	Down
SEC23A	Q15436	-1.1293	0.000293091	Down
SEC23B	Q15437	-1.22484	0.00191217	Down
SF3A1	Q15459	-2.84176	0.0451342	Down
SKIC2	Q15477	1.06955	0.0019897	Up
RGN	Q15493	-0.202234	0.889519	None
MED22	Q15528	0.496059	0.670579	None
TGFBI	Q15582	0.224778	0.195416	None
TRADD	Q15628	-0.300891	0.601477	None
TSN	Q15631	-1.48625	0.0344529	Down
SF1	Q15637	0.629792	0.0519479	None
TRIP10	Q15642	-0.695623	0.0184266	Down
MED1	Q15648	-0.644456	0.0203861	Down
TRIP6	Q15654	1.01809	0.0335416	Up
MAPRE1	Q15691	0.736978	0.0653799	None
ELAVL1	Q15717	0.485465	0.173744	None
NSDHL	Q15738	0.467005	0.037635	None
TAB1	Q15750	-0.148941	0.46845	None
SLC1A5	Q15758	-0.758012	0.03319	Down
CHI3L2	Q15782	2.13455	0.0764687	None
TBCE	Q15813	-0.207667	0.0311246	None
CST6	Q15828	-0.098446	0.643457	None
STXBP2	Q15833	-1.80036	6.19085e-05	Down
ATP6AP1	Q15904	0.550117	0.126971	None
RAB11B	Q15907	-0.03487	0.878511	None
SEPTIN7	Q16181	-1.03214	0.0341967	Down
ADRM1	Q16186	0.306989	0.0811889	None
CCDC6	Q16204	-2.11412	0.101382	None
UAP1	Q16222	-0.548982	0.00853774	None
EXT1	Q16394	-0.584892	0.0563588	None
PSMD5	Q16401	-1.45164	0.000906163	Down
PKN1	Q16512	-1.15788	0.209037	None
PKN2	Q16513	-0.156339	0.662248	None
DDB1	Q16531	-0.478221	0.00486863	None
MAPK14	Q16539	-1.06123	0.178583	None
CDC37	Q16543	0.00222064	0.992718	None
DPYSL2	Q16555	-0.691643	0.00641869	Down
SYPL1	Q16563	2.16774	0.0636526	None
RBBP7	Q16576	-1.26857	0.0216754	Down
ECM1	Q16610	3.51138	0.13496	None
OCLN	Q16625	0.788409	0.000180683	Up
SRSF7	Q16629	0.730395	0.051694	None
CPSF6	Q16630	0.307297	0.233405	None
DBN1	Q16643	1.30477	0.00158795	Up
FSCN1	Q16658	2.17798	0.000222918	Up
IFI16	Q16666	-2.00107	0.326084	None
MAN2A1	Q16706	-1.20973	0.00737898	Down
KYNU	Q16719	0.360561	0.133003	None
UBE2S	Q16763	-0.725151	0.377958	None
LAMA3	Q16787	-0.539762	0.00503898	None
PCK2	Q16822	1.09991	0.105963	None
UPP1	Q16831	-1.15213	0.460052	None
HADH	Q16836	-1.12206	0.0153911	Down
UGP2	Q16851	-1.83485	0.00181126	Down
AOC3	Q16853	0.886051	0.0621964	None
ATP6V1F	Q16864	-0.16972	0.462185	None
TXNRD1	Q16881	0.931747	0.00491317	Up
IMMT	Q16891	0.901955	0.040819	Up
HNRNPUL2	Q1KMD3	-0.321639	0.0941511	None
TMEM132A	Q24JP5	1.27938	0.0406354	Up
INF2	Q27J81	-0.713316	0.0124693	Down
PDS5A	Q29RF7	-0.0374925	0.521123	None
AAK1	Q2M2I8	0.189751	0.688969	None
WASHC4	Q2M389	-0.0946515	0.709423	None
TSR1	Q2NL82	0.891463	0.00625104	Up
RALGAPA2	Q2PPJ7	0.118966	0.716612	None
QRICH1	Q2TAL8	-1.62029	0.096256	None
SMU1	Q2TAY7	-2.694	0.10279	None
CTU2	Q2VPK5	0.11055	0.834007	None
LRRFIP1	Q32MZ4	-1.6188	0.0987315	None
P3H1	Q32P28	0.230886	0.361937	None
UAP1L1	Q3KQV9	-1.21114	0.271998	None
RABL6	Q3YEC7	-1.81066	0.344597	None
TIMM50	Q3ZCQ8	0.0734881	0.859566	None
LGALSL	Q3ZCW2	0.487458	0.730966	None
VPS26B	Q4G0F5	-1.77669	0.00172504	Down
PREPL	Q4J6C6	-2.15745	0.0919962	None
ANO6	Q4KMQ2	0.805006	0.000252474	Up
ZNG1A;ZNG1B;ZNG1C;ZNG1E;ZNG1F	Q4V339;Q5JTY5;Q5RIA9;Q8IUF1;Q9BRT8	0.480869	0.499719	None
FAM98B	Q52LJ0	0.0842987	0.578428	None
KLHL12	Q53G59	-0.621455	0.477346	None
USP39	Q53GS9	-0.834426	0.00188973	Down
PYCR3	Q53H96	-1.22038	0.18847	None
ASPRV1	Q53RT3	2.82483	0.0284749	Up
RAB6C;RAB6D	Q53S08;Q9H0N0	0.0163986	0.962305	None
HS1BP3	Q53T59	0.497595	0.0394125	None
WDR81	Q562E7	1.72241	0.00181763	Up
ACTBL2	Q562R1	0.100828	0.500914	None
HSP90AB2P	Q58FF8	-1.3209	0.00192301	Down
FLG2	Q5D862	2.19838	0.0591087	None
PPP6R3	Q5H9R7	-0.387493	0.0122967	None
MIA3	Q5JRA6	-1.7913	0.261449	None
DOCK11	Q5JSL3	-1.59102	0.338289	None
TJAP1	Q5JTD0	-2.27064	0.0547242	None
RRP12	Q5JTH9	0.36033	0.111766	None
PCID2	Q5JVF3	-1.93688	0.0924331	None
SAMD9	Q5K651	-0.431345	0.26701	None
RABGAP1L	Q5R372	-1.49246	0.28653	None
TTC38	Q5R3I4	-1.08778	0.18892	None
FNBP1L	Q5T0N5	-1.68022	0.00719913	Down
FKBP15	Q5T1M5	0.332748	0.069484	None
HECTD3	Q5T447	0.590006	0.108232	None
UBR4	Q5T4S7	0.455092	0.001898	None
QNG1	Q5T6V5	0.00143696	0.996322	None
KPRP	Q5T749	1.42937	0.151285	None
DCAF8	Q5TAQ9	-1.30812	0.0341599	Down
EMC10	Q5UCC4	0.264763	0.652035	None
VPS53	Q5VIR6	0.30488	0.0984528	None
STRIP1	Q5VSL9	0.303303	0.118871	None
RNF20	Q5VTR2	-0.0873721	0.599577	None
ARHGEF16	Q5VV41	-2.49076	0.0466525	Down
YOD1	Q5VVQ6	0.0982043	0.855922	None
BROX	Q5VW32	-0.699611	0.256822	None
FOCAD	Q5VW36	-0.433488	0.0211483	None
ECPAS	Q5VYK3	-1.06119	0.00455557	Down
DENND4C	Q5VZ89	0.355733	0.393408	None
CARMIL1	Q5VZK9	-0.178637	0.0231147	None
CD276	Q5ZPR3	-0.206997	0.241758	None
RNF213	Q63HN8	0.790112	0.00154513	Up
WASHC2A	Q641Q2	-0.232641	0.468334	None
FAM91A1	Q658Y4	-0.495093	0.593824	None
TBC1D9B	Q66K14	0.218861	0.353961	None
MAP1S	Q66K74	-0.662102	0.145735	None
ATG16L1	Q676U5	-0.291182	0.00211934	None
ARID2	Q68CP9	-0.510482	0.594743	None
UTP25	Q68CQ4	-0.175445	0.74034	None
GLT8D1	Q68CQ7	1.03856	0.024732	Up
TNS3	Q68CZ2	0.211145	0.0277955	None
INTS3	Q68E01	0.0190271	0.978595	None
ARHGAP17	Q68EM7	-1.07543	0.00384513	Down
VIRMA	Q69YN4	-1.03392	0.0477024	Down
SPECC1L	Q69YQ0	0.510286	0.109977	None
ATL3	Q6DD88	0.289632	0.388008	None
NXN	Q6DKJ4	0.136433	0.353529	None
TTC19	Q6DKK2	-1.97192	0.163066	None
DMKN	Q6E0U4	1.88827	0.0448724	Up
CIAPIN1	Q6FI81	0.390271	0.489108	None
THOC7	Q6I9Y2	0.22438	0.797959	None
NADSYN1	Q6IA69	-0.0693756	0.776608	None
ELP2	Q6IA86	0.528809	0.072181	None
LAMTOR1	Q6IAA8	1.42002	0.0289695	Up
TWF2	Q6IBS0	-1.56716	0.00194024	Down
PPP4R3A	Q6IN85	-2.71121	0.0847748	None
KRT80	Q6KB66	2.12372	0.0423068	Up
PDE12	Q6L8Q7	-0.492678	0.10452	None
JMJD6	Q6NYC1	2.65307	0.0318675	Up
ZCCHC8	Q6NZY4	-0.560241	0.00526116	None
LLGL2	Q6P1M3	-2.03269	0.183308	None
CC2D1A	Q6P1N0	-0.0691166	0.762141	None
MED27	Q6P2C8	-0.305567	0.570803	None
EDC4	Q6P2E9	0.549517	0.00121913	None
PRPF8	Q6P2Q9	-0.419041	0.00430877	None
TTC27	Q6P3X3	0.6178	0.0705525	None
PLBD1	Q6P4A8	0.190662	0.35417	None
MEAK7	Q6P9B6	-0.574675	0.0577871	None
INTS5	Q6P9B9	-1.13348	0.629875	None
VWA1	Q6PCB0	-0.818953	0.0016623	Down
CTR9	Q6PD62	-0.55155	0.113327	None
AAGAB	Q6PD74	1.60108	0.174036	None
SKIC3	Q6PGP7	0.584017	0.017429	Up
RHBDF2	Q6PJF5	0.490348	0.0734887	None
BRAT1	Q6PJG6	0.168343	0.851723	None
WDR59	Q6PJI9	-1.68975	0.341066	None
LARP1	Q6PKG0	0.153247	0.778633	None
MTHFD1L	Q6UB35	1.04497	0.0396312	Up
FIP1L1	Q6UN15	0.198515	0.680987	None
LRSAM1	Q6UWE0	-0.0465719	0.661609	None
CWC27	Q6UX04	-1.55218	0.00771513	Down
CCBE1	Q6UXH8	0.612159	0.286937	None
WDR82	Q6UXN9	-1.28493	0.29749	None
FAT4	Q6V0I7	0.0465989	0.93946	None
DPP8	Q6V1X1	0.600699	0.40575	None
MPRIP	Q6WCQ1	-0.133906	0.423847	None
RAB11FIP1	Q6WKZ4	0.0996991	0.926451	None
CD109	Q6YHK3	-1.00098	0.00125474	Down
THSD4	Q6ZMP0	-2.33259	0.0120511	Down
C3P1	Q6ZMU1	0.0373184	0.946186	None
NBEAL2	Q6ZNJ1	1.00035	0.0132518	Up
QSOX2	Q6ZRP7	-0.490107	0.0333076	None
NBEAL1	Q6ZS30	0.0108022	0.962902	None
UBR3	Q6ZT12	0.104651	0.525348	None
VPS13C	Q709C8	-0.535314	0.0116861	None
USP34	Q70CQ2	1.35758	0.0990553	None
UNC13D	Q70J99	0.426623	0.186933	None
LARP4	Q71RC2	1.41377	0.0139996	Up
TUBA1A	Q71U36	0.768946	0.00912819	Up
BTN2A1	Q7KYR7	0.645156	0.219316	None
SUPT6H	Q7KZ85	-0.896402	0.0369566	Down
SND1	Q7KZF4	0.0629507	0.129958	None
DDX46	Q7L014	0.25288	0.169652	None
BZW1	Q7L1Q6	0.043644	0.750693	None
MON1B	Q7L1V2	0.0123592	0.967722	None
EIF3M	Q7L2H7	-0.98048	0.00430485	Down
CYFIP1	Q7L576	-0.479595	0.00264983	None
GET4	Q7L5D6	0.0110752	0.956544	None
COPS6	Q7L5N1	-1.26942	0.00971303	Down
EPM2AIP1	Q7L775	0.0414272	0.956638	None
TAOK1	Q7L7X3	-1.02663	0.462974	None
KDM3B	Q7LBC6	-1.1205	0.424548	None
RRM2B	Q7LG56	0.0412368	0.845888	None
MICAL3	Q7RTP6	-0.811178	0.211543	None
ZC3HAV1	Q7Z2W4	0.765774	0.105901	None
EFL1	Q7Z2Z2	-0.201697	0.445204	None
NUP54	Q7Z3B4	-1.8449	0.0757697	None
MON2	Q7Z3U7	-0.377592	0.0675484	None
DHX29	Q7Z478	-0.903019	0.208298	None
COMMD6	Q7Z4G1	0.227674	0.764651	None
TRMT11	Q7Z4G4	-0.759647	0.0129146	Down
HEATR3	Q7Z4Q2	0.962783	0.00143221	Up
GOLGA7	Q7Z5G4	1.41571	0.0251433	Up
SRGAP1	Q7Z6B7	-0.237604	0.190431	None
RABEPK	Q7Z6M1	-4.15565	0.353176	None
HUWE1	Q7Z6Z7	-1.16337	0.000155401	Down
KRT77	Q7Z794	2.02957	0.0595756	None
GALNT7	Q86SF2	0.370265	0.0449595	None
AMIGO2	Q86SJ2	0.483802	0.145472	None
GALNT10	Q86SR1	-3.84495	0.0808698	None
PIP4P1	Q86T03	1.91479	0.00305403	Up
PATL1	Q86TB9	0.877486	0.27376	None
DPP9	Q86TI2	-1.81988	0.000821567	Down
SETD3	Q86TU7	-1.23671	0.000377913	Down
PABPN1	Q86U42	-0.223903	0.494425	None
PRPF39	Q86UA1	-1.01664	0.305924	None
OAF	Q86UD1	1.45836	0.00153805	Up
ZNF598	Q86UK7	-1.75104	0.365221	None
KTN1	Q86UP2	0.135974	0.515403	None
USP48	Q86UV5	0.866656	0.297095	None
FERMT3	Q86UX7	1.42624	0.00178837	Up
AACS	Q86V21	0.9875	0.0135596	Up
CAND1	Q86VP6	-2.05043	0.000982306	Down
FJX1	Q86VR8	-0.937388	0.0362667	Down
HOOK3	Q86VS8	0.712464	0.0869735	None
THOC6	Q86W42	-0.505054	0.00874601	None
PPFIBP1	Q86W92	-0.0611885	0.850302	None
CHD1L	Q86WJ1	0.762563	0.218744	None
RALGAPB	Q86X10	-1.17838	0.450229	None
CARM1	Q86X55	-0.694204	0.00160921	Down
NIT1	Q86X76	-1.57425	0.0112583	Down
DDX42	Q86XP3	-2.07421	0.00195732	Down
FRAS1	Q86XX4	0.0579362	0.591711	None
NDUFA11	Q86Y39	1.25427	0.0202974	Up
DNAAF5	Q86Y56	1.41789	0.000227147	Up
CPNE8	Q86YQ8	0.319978	0.327125	None
HRNR	Q86YZ3	1.5749	0.01525	Up
ERC1	Q8IUD2	0.653251	0.00327471	Up
CRLF3	Q8IUI8	-1.35391	0.222125	None
ARMC8	Q8IUR7	0.620915	0.0111427	Up
PLD3	Q8IV08	2.06619	0.00136858	Up
WDR75	Q8IWA0	-2.03038	0.386099	None
WDFY1	Q8IWB7	0.523964	0.0249	None
GCC2	Q8IWJ2	0.237576	0.662485	None
ZBTB8OS	Q8IWT0	1.03997	0.221543	None
UBR1	Q8IWV7	-0.764004	0.0728162	None
UBR2	Q8IWV8	-1.26511	0.24525	None
CHERP	Q8IWX8	-0.0327262	0.910045	None
CCAR1	Q8IX12	-0.389491	0.00703232	None
DNAJC10	Q8IXB1	-0.190486	0.316534	None
NELFCD	Q8IXH7	-0.232811	0.0946646	None
FAM20C	Q8IXL6	1.67012	0.0210555	Up
SMC5	Q8IY18	-0.0048192	0.98664	None
KBTBD2	Q8IY47	0.250034	0.165604	None
RAVER1	Q8IY67	-0.9852	0.384849	None
GSPT2	Q8IYD1	-0.411169	0.0861015	None
EXOC8	Q8IYI6	0.13282	0.629617	None
KATNAL2	Q8IYT4	0.724245	0.657805	None
ANKRD13A	Q8IZ07	-0.630888	0.0188521	Down
ALDH16A1	Q8IZ83	-0.258199	0.304879	None
XRN1	Q8IZH2	-1.14178	0.327575	None
ABI1	Q8IZP0	-2.58048	0.0151087	Down
FCSK	Q8N0W3	0.326341	0.0345369	None
RPTOR	Q8N122	0.545609	0.327826	None
CCAR2	Q8N163	-0.681736	0.0271521	Down
VPS52	Q8N1B4	-0.471415	0.0121227	None
NUP93	Q8N1F7	0.121804	0.233484	None
CMTR1	Q8N1G2	-0.898033	0.382563	None
LRRC47	Q8N1G4	-0.869204	0.00237448	Down
KRT78	Q8N1N4	2.43198	0.037099	Up
INTS1	Q8N201	0.182758	0.549464	None
ARMC10	Q8N2F6	-0.29001	0.417127	None
LTBP4	Q8N2S1	0.324739	0.292389	None
ASCC3	Q8N3C0	-0.0476018	0.839676	None
VPS8	Q8N3P4	0.623207	0.0121452	Up
STAG2	Q8N3U4	-0.921441	0.000269415	Down
CARNMT1	Q8N4J0	-0.605588	0.117347	None
OGFOD1	Q8N543	-0.0725659	0.73037	None
COMMD1	Q8N668	-1.88264	0.0848836	None
CPSF7	Q8N684	-0.0469178	0.929187	None
PAF1	Q8N7H5	0.17853	0.49648	None
PTGR2	Q8N8N7	0.294059	0.75279	None
C2orf69	Q8N8R5	-1.14112	0.0137152	Down
ABTB2	Q8N961	-0.178026	0.846283	None
GATD1	Q8NB37	-0.0726327	0.713474	None
NHLRC2	Q8NBF2	-0.598118	0.213152	None
SLC43A3	Q8NBI5	0.711662	0.388235	None
COLGALT1	Q8NBJ5	0.568307	0.0304173	None
SUMF2	Q8NBJ7	0.316002	0.563118	None
PCSK9	Q8NBP7	0.631196	0.342458	None
TXNDC5	Q8NBS9	-0.594023	0.12714	None
UXS1	Q8NBZ7	-0.889388	0.000561685	Down
SERBP1	Q8NC51	0.906578	0.0264401	Up
FAM98A	Q8NCA5	-0.888597	0.290495	None
PLA2G15	Q8NCC3	0.753751	0.123858	None
CHST14	Q8NCH0	-0.0714357	0.774233	None
PDPR	Q8NCN5	1.82891	0.0010086	Up
NAXE	Q8NCW5	0.712492	0.00164287	Up
SMG8	Q8ND04	-0.677195	0.601767	None
ABCF1	Q8NE71	-0.0889306	0.855185	None
PIK3C3	Q8NEB9	-0.284136	0.624176	None
LFNG	Q8NES3	-0.436019	0.203817	None
LPCAT1	Q8NF37	0.762968	0.00476535	Up
SYNE1	Q8NF91	-0.203927	0.0117877	None
USP32	Q8NFA0	0.116158	0.672922	None
FLAD1	Q8NFF5	-0.214808	0.205503	None
NUP37	Q8NFH4	0.0654802	0.84297	None
CMAS	Q8NFW8	0.233991	0.154649	None
TSPAN14	Q8NG11	-0.139712	0.776835	None
ATL2	Q8NHH9	-0.266231	0.488177	None
PLBD2	Q8NHP8	1.42226	0.00229816	Up
THOC2	Q8NI27	-0.392786	0.0525906	None
PATJ	Q8NI35	0.663034	0.536098	None
WDR36	Q8NI36	-0.0345726	0.740672	None
NPLOC4	Q8TAT6	-0.799362	0.00283734	Down
SHKBP1	Q8TBC3	0.243545	0.355687	None
UBA3	Q8TBC4	-1.95604	0.000132587	Down
PIP4K2C	Q8TBX8	0.556396	0.0732949	None
TBC1D15	Q8TC07	-0.117986	0.53763	None
NT5C	Q8TCD5	-1.4557	0.00330936	Down
DENND10	Q8TCE6	-1.30457	0.148842	None
CIP2A	Q8TCG1	0.375329	0.48691	None
SPPL2A	Q8TCT8	3.41042	0.00499721	Up
BICD2	Q8TD16	0.908386	0.0453385	Up
NEK9	Q8TD19	-0.751938	0.585798	None
DTX3L	Q8TDB6	0.0689797	0.844502	None
RB1CC1	Q8TDY2	1.72896	0.0202088	Up
EPS8L1	Q8TE68	-0.979218	0.17122	None
UTP15	Q8TED0	0.0421207	0.808425	None
NUP210	Q8TEM1	0.419133	0.468638	None
GEMIN5	Q8TEQ6	-0.344333	0.0544045	None
RAPGEF6	Q8TEU7	0.198709	0.133911	None
IPO4	Q8TEX9	-1.23556	0.00080231	Down
PPP4R1	Q8TF05	-0.208152	0.225181	None
SCARB1	Q8WTV0	0.536389	0.223807	None
COG1	Q8WTW3	0.607797	0.000436458	Up
TSKU	Q8WUA8	-0.900787	0.0161209	Down
PPP1R13L	Q8WUF5	-2.40659	0.231749	None
TGFBRAP1	Q8WUH2	2.14607	0.0041573	Up
NUP133	Q8WUM0	-0.0324645	0.793722	None
PDCD6IP	Q8WUM4	0.123002	0.602695	None
UBTD2	Q8WUN7	-0.518315	0.459766	None
BRK1	Q8WUW1	-0.911533	0.0067402	Down
PHLDA1	Q8WV24	0.0214574	0.960891	None
MITD1	Q8WV92	0.190269	0.333846	None
LEO1	Q8WVC0	-0.823315	0.540166	None
SCFD1	Q8WVM8	-1.8668	0.00788678	Down
CANT1	Q8WVQ1	0.138189	0.746175	None
POF1B	Q8WVV4	1.3118	0.102165	None
SPRYD4	Q8WW59	-1.11547	0.198801	None
LMO7	Q8WWI1	-1.19686	0.0338277	Down
SLC44A1	Q8WWI5	-2.53756	0.0162465	Down
ATXN2L	Q8WWM7	-1.51622	0.399217	None
LIPH	Q8WWY8	-2.87298	0.0373022	Down
PALLD	Q8WX93	-1.02673	0.0770196	None
COPS9	Q8WXC6	-1.01184	0.0337675	Down
PSPC1	Q8WXF1	-1.65776	0.00246463	Down
SYNE2	Q8WXH0	-0.367717	0.0100833	None
MUC16	Q8WXI7	-2.86224	0.0145794	Down
DNAJC9	Q8WXX5	-0.745237	0.299021	None
CTNNBL1	Q8WYA6	-0.0662502	0.707725	None
SMPDL3B	Q92485	-0.949798	0.00160368	Down
DDX1	Q92499	-0.828836	0.00169203	Down
FAM3C	Q92520	-0.962251	0.0430726	Down
GBF1	Q92538	0.402455	0.330408	None
NCSTN	Q92542	1.3167	0.00361117	Up
TM9SF4	Q92544	-1.45167	0.295205	None
AP3S1	Q92572	-1.75389	0.116597	None
NDRG1	Q92597	0.150771	0.552931	None
HSPH1	Q92598	-0.583891	0.0330755	Down
SEPTIN8	Q92599	-1.92687	0.0115229	Down
CNOT9	Q92600	-0.466804	0.00613166	None
MYO18A	Q92614	-1.07726	0.0306021	Down
GCN1	Q92616	0.691132	0.012296	Up
DHX38	Q92620	0.468964	0.318238	None
NUP205	Q92621	0.878235	0.00245521	Up
ANP32B	Q92688	0.454432	0.424853	None
NECTIN2	Q92692	1.01705	0.147275	None
RABGGTA	Q92696	-1.23943	0.00248594	Down
TFG	Q92734	0.0459393	0.880775	None
ARPC1A	Q92747	-1.77954	0.00402882	Down
HDAC2	Q92769	-1.70689	0.000520722	Down
STAM	Q92783	-0.60526	0.344467	None
DPF2	Q92785	-1.17514	0.150344	None
SYMPK	Q92797	-0.732545	0.0555235	None
GGH	Q92820	1.40024	0.044448	Up
CORO2A	Q92828	0.853722	0.377077	None
DDX17	Q92841	-2.22656	4.87412e-05	Down
RAD50	Q92878	1.18506	0.0530585	None
OSTF1	Q92882	-1.03964	0.306128	None
ARHGEF1	Q92888	0.124352	0.517818	None
UFD1	Q92890	0.345099	0.305722	None
GLG1	Q92896	0.173267	0.467744	None
UPF1	Q92900	-0.0746632	0.635558	None
COPS5	Q92905	-1.3357	0.00862211	Down
SMARCC1	Q92922	-1.30289	0.0211057	Down
RAB8B	Q92930	2.4683	0.226812	None
KHSRP	Q92945	0.316518	0.0779397	None
PRG4	Q92954	2.23631	0.000200268	Up
TNPO1	Q92973	-1.12793	0.000578063	Down
EMG1	Q92979	-0.350194	0.106577	None
GLMN	Q92990	-1.01179	0.074918	None
USP13	Q92995	0.0594914	0.902314	None
USP9X	Q93008	0.265972	0.05703	None
USP7	Q93009	-1.3372	0.000578484	Down
CUL5	Q93034	-1.39599	0.345256	None
LPP	Q93052	0.163115	0.332928	None
EXT2	Q93063	-1.04768	0.0133328	Down
MED12	Q93074	-0.170829	0.76205	None
BHMT	Q93088	-0.176775	0.574758	None
HGD	Q93099	0.645158	0.187176	None
PHKB	Q93100	0.812787	0.0330332	Up
SMARCE1	Q969G3	-0.751632	0.00928183	Down
POP5	Q969H6	0.248398	0.289746	None
ZNF622	Q969S3	-0.997509	0.255301	None
UTP4	Q969X6	0.0771208	0.611657	None
EXOC4	Q96A65	-0.0240707	0.899079	None
FERMT2	Q96AC1	-1.07711	0.00119846	Down
FUBP1	Q96AE4	-0.107031	0.492221	None
LRRC59	Q96AG4	0.608694	0.181804	None
RPE	Q96AT9	-3.48685	0.0680376	None
VPS33A	Q96AX1	-1.33663	0.22345	None
FKBP10	Q96AY3	0.209481	0.621593	None
ELMO3	Q96BJ8	0.283017	0.12959	None
PPWD1	Q96BP3	-2.18966	0.351984	None
[truncated: 622 more rows]
