# Supplementary material for: Exosomal proteomics reveals fatty acid metabolism linked to gefitinib resistance in non-small cell lung cancer
Source: Cell Biol Toxicol. 2025 Dec 19;42(1):3. doi: 10.1007/s10565-025-10121-8 (PMC12717232; doi:10.1007/s10565-025-10121-8)
Supplement: Supplementary file 4 — Supplementary file3 (XLSX 131 KB) [file 10565_2025_10121_MOESM3_ESM.xlsx]

## Sheet: cell_GOBP_up_DEPs
Category	GO.cat	Term	Count	%	PValue	Genes	List Total	Pop Hits	Pop Total	Fold Enrichment	Bonferroni	Benjamini	FDR
GOBP	GO:0006096	glycolytic process	11	4.58333	3.73823e-10	P30613, P18669, P12109, P17858, P04406, P60174, Q86VS8, P19367, P09104	231	51	19416	18.1289	5.99612e-07	5.99612e-07	5.88024e-07
GOBP	GO:0016241	regulation of macroautophagy	11	4.58333	1.18736e-09	Q9Y5K8, O75348, P04406, P21281, P04062, P07384, P36543, P38606, Q9UI12, P54646	231	57	19416	16.2206	1.90452e-06	9.52261e-07	9.33857e-07
GOBP	GO:0097401	synaptic vesicle lumen acidification	7	2.91667	4.2668e-08	Q16864, Q9Y5K8, O75348, P21281, P36543, P38606, Q9UI12	231	18	19416	32.6869	6.84372e-05	2.28132e-05	2.23723e-05
GOBP	GO:0061621	canonical glycolysis	7	2.91667	1.21065e-07	P18669, P17858, P60174, Q86VS8, P19367, P09104	231	21	19416	28.0173	0.000194169	4.85471e-05	4.76088e-05
GOBP	GO:0007042	lysosomal lumen acidification	7	2.91667	2.91489e-07	Q16864, Q9Y5K8, Q9NUM4, P11279, P38606, Q9UI12, P28799	231	24	19416	24.5152	0.000467439	9.35096e-05	9.17023e-05
GOBP	GO:0046718	symbiont entry into host cell	11	4.58333	5.76517e-07	P08648, P60033, Q14108, Q92692, Q8WTV0, P14735, P11279, P05362, P17405, O15118	231	107	19416	8.64085	0.000924306	0.000154122	0.000151144
GOBP	GO:0030855	epithelial cell differentiation	10	4.16667	2.69697e-06	Q9H0E2, P02462, P17931, P52895, P35527, P16152, O14773, Q9H479, P09525, P21796	231	99	19416	8.4901	0.0043166	0.00061799	0.000606047
GOBP	GO:0007035	vacuolar acidification	6	2.5	6.31401e-06	Q16864, Q9Y5K8, Q9Y696, P21281, P38606, Q9UI12	231	23	19416	21.9266	0.0100766	0.00126596	0.00124149
GOBP	GO:0006635	fatty acid beta-oxidation	7	2.91667	2.66113e-05	P42765, P40939, P09110, P16219, P55084, P24752, P11310	231	50	19416	11.7673	0.041787	0.00474273	0.00465107
GOBP	GO:0034599	cellular response to oxidative stress	9	3.75	3.32942e-05	P32119, P15559, P30044, P11413, P54802, P54646, P30048, P04179	231	104	19416	7.27373	0.0520038	0.00487431	0.00478011
GOBP	GO:0007040	lysosome organization	7	2.91667	3.34273e-05	Q9NUM4, O14773, P04062, Q86VS8, P19367, P54802, P28799	231	52	19416	11.3147	0.0522062	0.00487431	0.00478011
GOBP	GO:0044597	daunorubicin metabolic process	4	1.66667	0.000130751	P52895, P15121, P42330, O43488	231	9	19416	37.3564	0.189203	0.0164993	0.0161804
GOBP	GO:0007041	lysosomal transport	5	2.08333	0.000142312	Q07954, Q9NUM4, O15118, P28799	231	23	19416	18.2722	0.204102	0.0164993	0.0161804
GOBP	GO:0051289	protein homotetramerization	7	2.91667	0.000153517	Q05193, P49189, O94925, Q13085, Q08257, P04179	231	68	19416	8.65241	0.218281	0.0164993	0.0161804
GOBP	GO:0030335	positive regulation of cell migration	13	5.41667	0.000159575	P48509, P08648, P49593, Q15654, P35241, P43121, O00622, P07996, O00159, P28799, P40763, P04179	231	285	19416	3.83395	0.225841	0.0164993	0.0161804
GOBP	GO:0006914	autophagy	10	4.16667	0.000173854	Q9H0E2, P15289, P16144, Q9BXS4, P12109, P04062, P54802, P54646, O15118	231	167	19416	5.03305	0.243374	0.0164993	0.0161804
GOBP	GO:0061795	Golgi lumen acidification	4	1.66667	0.000185154	Q16864, Q9Y5K8, P38606, Q9UI12	231	10	19416	33.6208	0.256967	0.0164993	0.0161804
GOBP	GO:0044598	doxorubicin metabolic process	4	1.66667	0.000185154	P52895, P15121, P42330, O43488	231	10	19416	33.6208	0.256967	0.0164993	0.0161804
GOBP	GO:0046686	response to cadmium ion	5	2.08333	0.000199559	P04040, O15118, P04179	231	25	19416	16.8104	0.273942	0.016847	0.0165214
GOBP	GO:0045022	early endosome to late endosome transport	5	2.08333	0.000233663	A4D1P6, Q15075, Q86VS8, P19367, Q562E7	231	26	19416	16.1638	0.3126	0.0187397	0.0183776
GOBP	GO:0009410	response to xenobiotic stimulus	12	5	0.000258815	P40939, Q9UEY8, P12109, P04040, P39060, P17405, P46821, P07996, O15118, P04179	231	257	19416	3.9246	0.339787	0.0197685	0.0193864
GOBP	GO:0051156	glucose 6-phosphate metabolic process	4	1.66667	0.000333546	Q86VS8, P11413, P19367	231	12	19416	28.0173	0.414387	0.0243185	0.0238485
GOBP	GO:0006897	endocytosis	10	4.16667	0.000403122	Q05193, P98155, Q07954, Q15075, Q9NZN4, Q9UMZ2, Q9UI12, O15118, O00159	231	187	19416	4.49476	0.476249	0.027795	0.0272578
GOBP	GO:0044406	adhesion of symbiont to host	3	1.25	0.000415885	Q92692, Q8WTV0, P05362	231	3	19416	84.0519	0.486866	0.027795	0.0272578
GOBP	GO:0001889	liver development	7	2.91667	0.000519145	P54802, P24752, O15118, P11310, P04179	231	85	19416	6.92193	0.565224	0.0310649	0.0304645
GOBP	GO:0048388	endosomal lumen acidification	4	1.66667	0.00054228	Q16864, Q9Y5K8, P38606, Q9UI12	231	14	19416	24.0148	0.581071	0.0310649	0.0304645
GOBP	GO:0051452	intracellular pH reduction	4	1.66667	0.00054228	Q16864, Q9Y5K8, P38606, Q9UI12	231	14	19416	24.0148	0.581071	0.0310649	0.0304645
GOBP	GO:0006002	fructose 6-phosphate metabolic process	4	1.66667	0.00054228	P17858, Q86VS8, P19367	231	14	19416	24.0148	0.581071	0.0310649	0.0304645
GOBP	GO:0019430	removal of superoxide radicals	4	1.66667	0.000986805	P32119, P15559, P04179	231	17	19416	19.7769	0.794768	0.0545805	0.0535257
GOBP	GO:0006006	glucose metabolic process	6	2.5	0.00103503	P04406, Q86VS8, P11413, P19367	231	65	19416	7.75864	0.81006	0.0553396	0.0542701
GOBP	GO:0006695	cholesterol biosynthetic process	5	2.08333	0.00113971	P42765, P53396, P11413, P00387, P54646	231	39	19416	10.7759	0.839448	0.0589709	0.0578312
GOBP	GO:0033591	response to L-ascorbic acid	3	1.25	0.00136469	P04040, P04179	231	5	19416	50.4312	0.888135	0.0684052	0.0670832
GOBP	GO:0006749	glutathione metabolic process	5	2.08333	0.00150858	P30711, O14841, P11413, P04179	231	42	19416	10.0062	0.91122	0.0733263	0.0719091
GOBP	GO:0030705	cytoskeleton-dependent intracellular transport	4	1.66667	0.00161156	O60333, Q71U36, Q86VS8, P19367	231	20	19416	16.8104	0.924757	0.0738556	0.0724282
GOBP	GO:0045807	positive regulation of endocytosis	4	1.66667	0.00161156	P48509, O75955, Q07954, P17405	231	20	19416	16.8104	0.924757	0.0738556	0.0724282
GOBP	GO:0032496	response to lipopolysaccharide	8	3.33333	0.00173214	P32119, P12109, P09543, P15559, P54802, P30048, P04179	231	145	19416	4.63735	0.938009	0.0771765	0.0756849
GOBP	GO:0019318	hexose metabolic process	3	1.25	0.0028213	Q86VS8, P19367	231	7	19416	36.0223	0.989238	0.118831	0.116535
GOBP	GO:0006085	acetyl-CoA biosynthetic process	3	1.25	0.0028213	Q9NR19, P53396, P24752	231	7	19416	36.0223	0.989238	0.118831	0.116535
GOBP	GO:0050821	protein stabilization	10	4.16667	0.00288929	O75955, P04406, Q2M2I8, P11279, Q9NQC3, Q562E7, Q14254, P28799, O75718	231	248	19416	3.38919	0.990353	0.118831	0.116535
GOBP	GO:0008203	cholesterol metabolic process	6	2.5	0.00322755	P98155, P04062, P04040, P17405, O15118	231	84	19416	6.00371	0.994402	0.129425	0.126923
GOBP	GO:0046835	carbohydrate phosphorylation	4	1.66667	0.00348831	Q8N0W3, Q86VS8, P19367	231	26	19416	12.9311	0.996321	0.136469	0.133832
GOBP	GO:0042744	hydrogen peroxide catabolic process	4	1.66667	0.00431952	P32119, P04040, P30044, P30048	231	28	19416	12.0074	0.999035	0.164965	0.161776
GOBP	GO:1900027	regulation of ruffle assembly	3	1.25	0.00476148	P84095, P35241, P05362	231	9	19416	28.0173	0.999527	0.177614	0.174181
GOBP	GO:0009612	response to mechanical stimulus	5	2.08333	0.00493559	O60437, P12109, Q71U36, P46821, P07996	231	58	19416	7.24586	0.999642	0.179925	0.176447
GOBP	GO:0010043	response to zinc ion	4	1.66667	0.00526111	Q9NUU7, P19021, P04179	231	30	19416	11.2069	0.999788	0.187529	0.183905
GOBP	GO:0016477	cell migration	10	4.16667	0.00565868	P48509, P57737, P16144, Q16658, P10586, P16070, Q96PY5, P13489, P07996, P08962	231	275	19416	3.05643	0.999889	0.197316	0.193502
GOBP	GO:0006048	UDP-N-acetylglucosamine biosynthetic process	3	1.25	0.00590556	Q9Y303, Q3KQV9, P46926	231	10	19416	25.2156	0.999925	0.201543	0.197648
GOBP	GO:0043066	negative regulation of apoptotic process	14	5.83333	0.00757395	Q12841, P32119, P15559, P30044, O00622, P54646, P30048, P15121, P04040, P16070, P09525, P07996, P21796, P04179	231	506	19416	2.32555	0.999995	0.253096	0.248205
GOBP	GO:0030199	collagen fibril organization	5	2.08333	0.00821146	O00469, P12109, P39060, P13674, O75718	231	67	19416	6.27253	0.999998	0.268197	0.263014
GOBP	GO:0046479	glycosphingolipid catabolic process	3	1.25	0.00852748	P16278, P17900, P17405	231	12	19416	21.013	0.999999	0.268197	0.263014
GOBP	GO:0006107	oxaloacetate metabolic process	3	1.25	0.00852748	P53396, P40926, Q9NQR4	231	12	19416	21.013	0.999999	0.268197	0.263014
GOBP	GO:0042542	response to hydrogen peroxide	4	1.66667	0.00947658	P04040, P30048, P04179	231	37	19416	9.0867	1	0.292316	0.286666
GOBP	GO:0006629	lipid metabolic process	9	3.75	0.0101689	P15289, Q9NR19, P53396, O43488, Q07954, O14773, P07099, P11413, Q8NCC3	231	250	19416	3.02587	1	0.307755	0.301807
GOBP	GO:0034116	positive regulation of heterotypic cell-cell adhesion	3	1.25	0.011576	O75955, P16070, P02675	231	14	19416	18.0111	1	0.343851	0.337205
GOBP	GO:0030163	protein catabolic process	5	2.08333	0.0126618	Q9UIQ6, Q9NY33, O14773, P14735, P15559	231	76	19416	5.52973	1	0.369263	0.362127
GOBP	GO:0044319	wound healing, spreading of cells	3	1.25	0.0132536	P48509, P16070, O00622	231	15	19416	16.8104	1	0.370865	0.363698
GOBP	GO:0061462	protein localization to lysosome	3	1.25	0.0132536	Q9HB90, P60033, Q9NQC3	231	15	19416	16.8104	1	0.370865	0.363698
GOBP	GO:0045454	cell redox homeostasis	4	1.66667	0.0134103	P32119, P15559, P30044, P30048	231	42	19416	8.00495	1	0.370865	0.363698
GOBP	GO:0071346	cellular response to type II interferon	5	2.08333	0.0138237	P08670, P04406, O75369, O00159	231	78	19416	5.38795	1	0.375816	0.368553
GOBP	GO:0055093	response to hyperoxia	3	1.25	0.0150298	P04040, P04179	231	16	19416	15.7597	1	0.401797	0.394032
GOBP	GO:0097242	amyloid-beta clearance	3	1.25	0.0169022	Q07954, P14735, P01024	231	17	19416	14.8327	1	0.430336	0.422019
GOBP	GO:0043171	peptide catabolic process	3	1.25	0.0169022	Q9UIQ6, O14773, P14735	231	17	19416	14.8327	1	0.430336	0.422019
GOBP	GO:0030194	positive regulation of blood coagulation	3	1.25	0.0169022	P32119, Q9Y6X5, P07996	231	17	19416	14.8327	1	0.430336	0.422019
GOBP	GO:0006094	gluconeogenesis	4	1.66667	0.0181443	P18669, P40926, P60174, P09104	231	47	19416	7.15336	1	0.454741	0.445952
GOBP	GO:0008206	bile acid metabolic process	3	1.25	0.0188683	P09110, O15118	231	18	19416	14.0087	1	0.458556	0.449694
GOBP	GO:0006103	2-oxoglutarate metabolic process	3	1.25	0.0188683	P12109, P09622, P48735	231	18	19416	14.0087	1	0.458556	0.449694
GOBP	GO:0043409	negative regulation of MAPK cascade	4	1.66667	0.0202653	P51452, P04062, P30086, P17405	231	49	19416	6.86138	1	0.478197	0.468955
GOBP	GO:0008610	lipid biosynthetic process	3	1.25	0.0209255	Q9NR19, P53396, P54646	231	19	19416	13.2714	1	0.478197	0.468955
GOBP	GO:0051402	neuron apoptotic process	5	2.08333	0.0222089	P12109, P04406, P04062, Q71U36	231	90	19416	4.66955	1	0.478197	0.468955
GOBP	GO:0071277	cellular response to calcium ion	5	2.08333	0.0222089	P42330, Q9Y696, Q71U36, P17405, P54646	231	90	19416	4.66955	1	0.478197	0.468955
GOBP	GO:0050921	positive regulation of chemotaxis	3	1.25	0.0230715	P49593, Q13277, P07996	231	20	19416	12.6078	1	0.478197	0.468955
GOBP	GO:0051016	barbed-end actin filament capping	3	1.25	0.0230715	P40121, Q9UEY8, P35241	231	20	19416	12.6078	1	0.478197	0.468955
GOBP	GO:0006801	superoxide metabolic process	3	1.25	0.0230715	P54802, P04179	231	20	19416	12.6078	1	0.478197	0.468955
GOBP	GO:0005978	glycogen biosynthetic process	3	1.25	0.0230715	P13807, Q04446, P11310	231	20	19416	12.6078	1	0.478197	0.468955
GOBP	GO:0042340	keratan sulfate catabolic process	2	0.833333	0.0235521	P15586, P16278	231	2	19416	84.0519	1	0.478197	0.468955
GOBP	GO:0048773	erythrophore differentiation	2	0.833333	0.0235521	P04179	231	2	19416	84.0519	1	0.478197	0.468955
GOBP	GO:0003069	acetylcholine-mediated vasodilation involved in regulation of systemic arterial blood pressure	2	0.833333	0.0235521	P04179	231	2	19416	84.0519	1	0.478197	0.468955
GOBP	GO:2000900	cyclodextrin metabolic process	2	0.833333	0.0235521	O15118	231	2	19416	84.0519	1	0.478197	0.468955
GOBP	GO:0015850	organic hydroxy compound transport	2	0.833333	0.0235521	O15118	231	2	19416	84.0519	1	0.478197	0.468955
GOBP	GO:0014823	response to activity	4	1.66667	0.0248993	P04040, P08572, P04179	231	53	19416	6.34354	1	0.499231	0.489583
GOBP	GO:0006693	prostaglandin metabolic process	3	1.25	0.0253039	P52895, P15121, P42330	231	21	19416	12.0074	1	0.50108	0.491395
GOBP	GO:0006809	nitric oxide biosynthetic process	3	1.25	0.0300186	P35270, P15559, P00387	231	23	19416	10.9633	1	0.573212	0.562133
GOBP	GO:0022904	respiratory electron transport chain	3	1.25	0.0300186	P04062, P04179	231	23	19416	10.9633	1	0.573212	0.562133
GOBP	GO:0071404	cellular response to low-density lipoprotein particle stimulus	3	1.25	0.0300186	P60033, O15118	231	23	19416	10.9633	1	0.573212	0.562133
GOBP	GO:1903078	positive regulation of protein localization to plasma membrane	4	1.66667	0.0314255	P17931, P84095, Q07954, Q13277	231	58	19416	5.79669	1	0.593017	0.581556
GOBP	GO:0007596	blood coagulation	5	2.08333	0.032134	Q9Y6X5, P02675, O95340, Q4KMQ2, P07225	231	101	19416	4.16099	1	0.599285	0.587702
GOBP	GO:0007015	actin filament organization	6	2.5	0.0332333	P57737, P40123, P84095, Q16658, Q16643, O00159	231	150	19416	3.36208	1	0.599285	0.587702
GOBP	GO:0098609	cell-cell adhesion	7	2.91667	0.0332562	P08648, P16144, P09382, P05362, P16070, Q96J84, Q9Y490	231	202	19416	2.91269	1	0.599285	0.587702
GOBP	GO:0007584	response to nutrient	4	1.66667	0.0342626	P15289, P30613, P42330, P15559	231	60	19416	5.60346	1	0.599285	0.587702
GOBP	GO:0061744	motor behavior	3	1.25	0.0350514	P04062, Q71U36, P54802	231	25	19416	10.0862	1	0.599285	0.587702
GOBP	GO:0071000	response to magnetism	2	0.833333	0.0351202	P04179	231	3	19416	56.0346	1	0.599285	0.587702
GOBP	GO:1902631	negative regulation of membrane hyperpolarization	2	0.833333	0.0351202	P04179	231	3	19416	56.0346	1	0.599285	0.587702
GOBP	GO:0035606	peptidyl-cysteine S-trans-nitrosylation	2	0.833333	0.0351202	P04406	231	3	19416	56.0346	1	0.599285	0.587702
GOBP	GO:0023021	termination of signal transduction	2	0.833333	0.0351202	P04062, P17405	231	3	19416	56.0346	1	0.599285	0.587702
GOBP	GO:0005975	carbohydrate metabolic process	6	2.5	0.0375317	P16278, P46926, P15121, O43488, O43813, P48735	231	155	19416	3.25362	1	0.633693	0.621445
GOBP	GO:0007160	cell-matrix adhesion	5	2.08333	0.0396061	P08648, P16144, P16070, P02675, P08962	231	108	19416	3.89129	1	0.661753	0.648963
GOBP	GO:0001523	retinoid metabolic process	3	1.25	0.0431593	P15121, P42330, Q07954	231	28	19416	9.00557	1	0.672695	0.659694
GOBP	GO:0001678	intracellular glucose homeostasis	3	1.25	0.0460024	Q86VS8, P19367	231	29	19416	8.69503	1	0.672695	0.659694
GOBP	GO:0060586	multicellular organismal-level iron ion homeostasis	3	1.25	0.0460024	P54802, P04179	231	29	19416	8.69503	1	0.672695	0.659694
GOBP	GO:2000353	positive regulation of endothelial cell apoptotic process	3	1.25	0.0460024	P42330, P07996, Q4KMQ2	231	29	19416	8.69503	1	0.672695	0.659694
GOBP	GO:1905932	positive regulation of vascular associated smooth muscle cell differentiation involved in phenotypic switching	2	0.833333	0.0465518	P04179	231	4	19416	42.026	1	0.672695	0.659694
GOBP	GO:0006046	N-acetylglucosamine catabolic process	2	0.833333	0.0465518	Q9Y303, P46926	231	4	19416	42.026	1	0.672695	0.659694
GOBP	GO:0051599	response to hydrostatic pressure	2	0.833333	0.0465518	P05787, P39060	231	4	19416	42.026	1	0.672695	0.659694
GOBP	GO:0002265	astrocyte activation involved in immune response	2	0.833333	0.0465518	Q07954, P28799	231	4	19416	42.026	1	0.672695	0.659694
GOBP	GO:0021859	pyramidal neuron differentiation	2	0.833333	0.0465518	P04062, Q71U36	231	4	19416	42.026	1	0.672695	0.659694
GOBP	GO:0032365	intracellular lipid transport	2	0.833333	0.0465518	O15118	231	4	19416	42.026	1	0.672695	0.659694
GOBP	GO:0001754	eye photoreceptor cell differentiation	2	0.833333	0.0465518	Q06190, P40763	231	4	19416	42.026	1	0.672695	0.659694
GOBP	GO:1901143	insulin catabolic process	2	0.833333	0.0465518	P07339, P14735	231	4	19416	42.026	1	0.672695	0.659694
GOBP	GO:0003032	detection of oxygen	2	0.833333	0.0465518	P04179	231	4	19416	42.026	1	0.672695	0.659694
GOBP	GO:1902685	positive regulation of receptor localization to synapse	2	0.833333	0.0465518	O15400, Q16643	231	4	19416	42.026	1	0.672695	0.659694
GOBP	GO:0071395	cellular response to jasmonic acid stimulus	2	0.833333	0.0465518	P52895, P42330	231	4	19416	42.026	1	0.672695	0.659694
GOBP	GO:0006508	proteolysis	13	5.41667	0.0475469	Q9UIQ6, P10619, P07339, P12955, P49773, Q12765, P14735, Q9NY33, O14773, P07384, Q9H4A4, P09871, P09622	231	586	19416	1.86463	1	0.676342	0.663271
GOBP	GO:0033344	cholesterol efflux	3	1.25	0.0489125	Q8WTV0, O15118	231	30	19416	8.40519	1	0.676342	0.663271
GOBP	GO:0030866	cortical actin cytoskeleton organization	3	1.25	0.0489125	Q9NZN4, Q96PY5, Q9Y490	231	30	19416	8.40519	1	0.676342	0.663271
GOBP	GO:0014850	response to muscle activity	3	1.25	0.0489125	P08648, P12109, P54646	231	30	19416	8.40519	1	0.676342	0.663271
GOBP	GO:0006906	vesicle fusion	3	1.25	0.0489125	Q15075, O15400, Q13277	231	30	19416	8.40519	1	0.676342	0.663271
GOBP	GO:0051602	response to electrical stimulus	3	1.25	0.0518876	P15559, P04179	231	31	19416	8.13406	1	0.705319	0.691688
GOBP	GO:0035023	regulation of Rho protein signal transduction	3	1.25	0.0518876	O75955, Q5JSL3, Q9H6S3	231	31	19416	8.13406	1	0.705319	0.691688
GOBP	GO:0043123	positive regulation of canonical NF-kappaB signal transduction	7	2.91667	0.0528492	O75955, P09382, P04406, O43657, Q14254, P40763	231	226	19416	2.60338	1	0.710471	0.69674
GOBP	GO:0006898	receptor-mediated endocytosis	4	1.66667	0.0539344	Q05193, P98155, Q07954, Q14108	231	72	19416	4.66955	1	0.710471	0.69674
GOBP	GO:0051881	regulation of mitochondrial membrane potential	3	1.25	0.0549256	P30048, P04179	231	32	19416	7.87987	1	0.710471	0.69674
GOBP	GO:0009791	post-embryonic development	4	1.66667	0.0557728	P04424, P11310, P04179	231	73	19416	4.60559	1	0.710471	0.69674
GOBP	GO:0015936	coenzyme A metabolic process	2	0.833333	0.0578486	P53396, P24752	231	5	19416	33.6208	1	0.710471	0.69674
GOBP	GO:0071799	cellular response to prostaglandin D stimulus	2	0.833333	0.0578486	P52895, P42330	231	5	19416	33.6208	1	0.710471	0.69674
GOBP	GO:0045329	carnitine biosynthetic process	2	0.833333	0.0578486	P49189, P11310	231	5	19416	33.6208	1	0.710471	0.69674
GOBP	GO:0045321	leukocyte activation	2	0.833333	0.0578486	Q9H0E2, P32119	231	5	19416	33.6208	1	0.710471	0.69674
GOBP	GO:0014905	myoblast fusion involved in skeletal muscle regeneration	2	0.833333	0.0578486	P60033, Q9P2B2	231	5	19416	33.6208	1	0.710471	0.69674
GOBP	GO:0035900	response to isolation stress	2	0.833333	0.0578486	P04179	231	5	19416	33.6208	1	0.710471	0.69674
GOBP	GO:0032264	IMP salvage	2	0.833333	0.0578486	Q01433, P07741	231	5	19416	33.6208	1	0.710471	0.69674
GOBP	GO:0010729	positive regulation of hydrogen peroxide biosynthetic process	2	0.833333	0.0578486	P04179	231	5	19416	33.6208	1	0.710471	0.69674
GOBP	GO:0051491	positive regulation of filopodium assembly	3	1.25	0.0580248	Q5JSL3, Q16658, Q14195	231	33	19416	7.64109	1	0.710471	0.69674
GOBP	GO:1902600	proton transmembrane transport	6	2.5	0.0591887	Q16864, Q9Y5K8, P21281, P36543, P38606, Q9UI12	231	176	19416	2.86541	1	0.711144	0.6974
GOBP	GO:0007155	cell adhesion	12	5	0.0592384	P48509, P08648, P16144, P12109, P10586, P43121, P39060, P05362, P16070, P07996, O00622, Q14254	231	543	19416	1.8575	1	0.711144	0.6974
GOBP	GO:0001666	response to hypoxia	6	2.5	0.0611185	O00469, P30613, P04040, P07996, P04179	231	178	19416	2.83321	1	0.711144	0.6974
GOBP	GO:0033574	response to testosterone	3	1.25	0.0611832	P04062, P15559, P07996	231	34	19416	7.41635	1	0.711144	0.6974
GOBP	GO:0035987	endodermal cell differentiation	3	1.25	0.0611832	P08648, P12109, P08572	231	34	19416	7.41635	1	0.711144	0.6974
GOBP	GO:0046513	ceramide biosynthetic process	3	1.25	0.0611832	Q13510, P04062, P17405	231	34	19416	7.41635	1	0.711144	0.6974
GOBP	GO:0046034	ATP metabolic process	3	1.25	0.0611832	Q01433, P21281, P38606	231	34	19416	7.41635	1	0.711144	0.6974
GOBP	GO:2000379	positive regulation of reactive oxygen species metabolic process	3	1.25	0.064399	P42330, P16152, P07996	231	35	19416	7.20445	1	0.728259	0.714184
GOBP	GO:0006979	response to oxidative stress	5	2.08333	0.0644552	P32119, P04040, P15559, P30044, P30048	231	127	19416	3.30913	1	0.728259	0.714184
GOBP	GO:0009636	response to toxic substance	4	1.66667	0.0674158	P12109, P07099, P09543, P15559	231	79	19416	4.25579	1	0.728259	0.714184
GOBP	GO:0010811	positive regulation of cell-substrate adhesion	3	1.25	0.0676705	P08648, P49593, O00622	231	36	19416	7.00433	1	0.728259	0.714184
GOBP	GO:0006099	tricarboxylic acid cycle	3	1.25	0.0676705	P12109, P40926, P48735	231	36	19416	7.00433	1	0.728259	0.714184
GOBP	GO:0048678	response to axon injury	3	1.25	0.0676705	Q14195, P04179	231	36	19416	7.00433	1	0.728259	0.714184
GOBP	GO:1905671	regulation of lysosome organization	2	0.833333	0.0690121	Q14108, Q9NUM4	231	6	19416	28.0173	1	0.728259	0.714184
GOBP	GO:0009268	response to pH	2	0.833333	0.0690121	P15289, P04062	231	6	19416	28.0173	1	0.728259	0.714184
GOBP	GO:0010878	cholesterol storage	2	0.833333	0.0690121	O15118	231	6	19416	28.0173	1	0.728259	0.714184
GOBP	GO:0007044	cell-substrate junction assembly	2	0.833333	0.0690121	P08648, Q9Y490	231	6	19416	28.0173	1	0.728259	0.714184
GOBP	GO:0000303	response to superoxide	2	0.833333	0.0690121	P04179	231	6	19416	28.0173	1	0.728259	0.714184
GOBP	GO:0072656	maintenance of protein location in mitochondrion	2	0.833333	0.0690121	P19367	231	6	19416	28.0173	1	0.728259	0.714184
GOBP	GO:0034021	response to silicon dioxide	2	0.833333	0.0690121	P04179	231	6	19416	28.0173	1	0.728259	0.714184
GOBP	GO:0031579	membrane raft organization	2	0.833333	0.0690121	O15118	231	6	19416	28.0173	1	0.728259	0.714184
GOBP	GO:0048147	negative regulation of fibroblast proliferation	3	1.25	0.0709959	P04179, P02794	231	37	19416	6.81502	1	0.744297	0.729912
GOBP	GO:0033627	cell adhesion mediated by integrin	3	1.25	0.0778014	P08648, P16144, P05362	231	39	19416	6.46553	1	0.806049	0.790471
GOBP	GO:0009267	cellular response to starvation	4	1.66667	0.0778913	Q9HB90, P42330, P04062, P49754	231	84	19416	4.00247	1	0.806049	0.790471
GOBP	GO:0036295	cellular response to increased oxygen levels	2	0.833333	0.0800439	O75348, P38606	231	7	19416	24.0148	1	0.807487	0.791881
GOBP	GO:0072655	establishment of protein localization to mitochondrion	2	0.833333	0.0800439	P19367	231	7	19416	24.0148	1	0.807487	0.791881
GOBP	GO:0019262	N-acetylneuraminate catabolic process	2	0.833333	0.0800439	Q9Y303, P46926	231	7	19416	24.0148	1	0.807487	0.791881
GOBP	GO:0006880	intracellular sequestering of iron ion	2	0.833333	0.0800439	P30626, P02794	231	7	19416	24.0148	1	0.807487	0.791881
GOBP	GO:0051897	positive regulation of phosphatidylinositol 3-kinase/protein kinase B signal transduction	6	2.5	0.0843091	P52895, P42330, P04040, Q9NQC3, P07996, P07225	231	196	19416	2.57302	1	0.839647	0.823419
GOBP	GO:0032355	response to estradiol	4	1.66667	0.0844977	P04040, P15559, P46821, P40763	231	87	19416	3.86446	1	0.839647	0.823419
GOBP	GO:0007032	endosome organization	3	1.25	0.0848022	Q05193, Q86VS8, P19367	231	41	19416	6.15014	1	0.839647	0.823419
GOBP	GO:0150094	amyloid-beta clearance by cellular catabolic process	2	0.833333	0.0909455	Q07954, P14735	231	8	19416	21.013	1	0.873045	0.856172
GOBP	GO:0009743	response to carbohydrate	2	0.833333	0.0909455	P15559, P46821	231	8	19416	21.013	1	0.873045	0.856172
GOBP	GO:0070995	NADPH oxidation	2	0.833333	0.0909455	P15559, P30044	231	8	19416	21.013	1	0.873045	0.856172
GOBP	GO:0006689	ganglioside catabolic process	2	0.833333	0.0909455	P16278, P17900	231	8	19416	21.013	1	0.873045	0.856172
GOBP	GO:0007270	neuron-neuron synaptic transmission	2	0.833333	0.0909455	O60333, P21796	231	8	19416	21.013	1	0.873045	0.856172
GOBP	GO:0150052	regulation of postsynapse assembly	3	1.25	0.0919855	P84095, Q9NQC3, P46821	231	43	19416	5.86409	1	0.873045	0.856172
GOBP	GO:0032092	positive regulation of protein binding	3	1.25	0.0919855	O75955, Q07954, P14735	231	43	19416	5.86409	1	0.873045	0.856172
GOBP	GO:0001525	angiogenesis	7	2.91667	0.0946402	Q9UHN6, P08648, Q9Y696, P43121, P39060, P08572, P19971	231	264	19416	2.22865	1	0.892958	0.8757

## Sheet: cell_GOCC_up_DEPs
Category	GO.cat	Term	Count	%	PValue	Genes	List Total	Pop Hits	Pop Total	Fold Enrichment	Bonferroni	Benjamini	FDR
GOCC	GO:0070062	extracellular exosome	143	59.5833	6.58566e-76	Q9UHN6, P53004, Q9H0E2, Q13510, P07108, Q16864, Q03154, P30086, Q92692, P60174, P39060, P62879, P24752, P07996, O15118, P28799, P08962, P27105, P35527, P49773, P04406, P10768, Q9Y6X5, O00159, P84095, P42330, Q93099, P09382, P09543, P08572, P16070, O15400, P02675, Q9Y281, Q8NCC3, Q9UI12, P02794, P05787, Q12841, P10619, P30626, Q9Y287, Q14108, O75369, O43657, P17405, P46926, P35241, P04062, Q9BXS5,…	238	2242	20666	5.53834	2.30498e-73	2.30498e-73	2.04155e-73
GOCC	GO:0005829	cytosol	128	53.3333	2.02496e-18	Q9Y303, Q9UHN6, P53004, Q9H0E2, Q15654, P51580, Q16864, Q03154, P30086, P19971, Q9UEY8, Q8N0W3, P60174, Q13085, P62879, P46821, P00387, Q9NVG8, P57737, Q9UIQ6, P35527, P49773, P04406, P10768, Q13409, Q96PY5, O00159, Q96DH6, P84095, Q5JSL3, Q6IA69, P42330, Q93099, P09382, P16070, Q9UI12, P02794, P05787, A4D1P6, P30626, O75369, P46926, P09110, O94925, Q14195, P49754, O14841, Q9BXS5, Q4KMQ2, P49593,…	238	5576	20666	1.99327	7.08735e-16	3.54367e-16	3.13868e-16
GOCC	GO:0005765	lysosomal membrane	33	13.75	4.74345e-18	P98155, O75348, Q16864, Q14108, Q8WTV0, P36543, P38606, Q9Y5K8, Q9NUM4, P04062, P49754, P62879, Q9BXS5, O15118, P08962, P28799, O75955, Q9UIQ6, P07339, P12109, Q9BXS4, Q9HB90, P21281, P11279, Q562E7, Q8TCT8, P51798, P63096, Q07954, Q9NVJ2, O15400, Q9UI12	238	401	20666	7.14577	1.66021e-15	5.53403e-16	4.90157e-16
GOCC	GO:0005764	lysosome	27	11.25	5.09193e-15	Q13510, P10619, Q14108, Q8WTV0, O00584, P17405, Q9NUM4, P04062, P49754, O15118, P28799, P07339, P12109, Q9BXS4, Q9HB90, P11279, P34059, P54802, P15289, P15586, P16278, Q9NVJ2, O14773, P07384, O15400, Q8NCC3	238	319	20666	7.34941	1.78746e-12	4.45543e-13	3.94624e-13
GOCC	GO:0043202	lysosomal lumen	15	6.25	6.43967e-12	Q13510, P10619, P07339, Q14108, P34059, O00584, P17405, P54802, P15586, P15289, P16278, P17900, P04062, O14773, Q8NHP8	238	98	20666	13.2906	2.25387e-09	4.50777e-10	3.99259e-10
GOCC	GO:0035578	azurophil granule lumen	14	5.83333	3.71051e-11	Q9H0E2, P10619, P53990, P53396, P34059, O00584, P15586, P15289, P16278, Q99536, P17900, P00387, P01024, P28799	238	91	20666	13.3588	1.29868e-08	2.16446e-09	1.9171e-09
GOCC	GO:0005925	focal adhesion	25	10.4167	1.95598e-10	Q15654, Q14108, O75369, P48509, P16144, P60033, P35241, Q92692, P04040, P62879, Q14254, Q9Y490, Q14315, P08648, O75955, Q68CZ2, O75954, Q13425, P84095, P08670, Q07954, P43121, P07384, P05362, P16070	238	431	20666	5.03666	6.84594e-08	9.77992e-09	8.66222e-09
GOCC	GO:0000221	vacuolar proton-transporting V-type ATPase, V1 domain	7	2.91667	1.86274e-09	Q16864, Q9Y5K8, O75348, P21281, P36543, P38606, Q9UI12	238	12	20666	50.652	6.5196e-07	8.14951e-08	7.21814e-08
GOCC	GO:0042470	melanosome	12	5	3.12653e-08	O75955, P07339, P40121, P21281, O14773, Q16563, P09543, P11279, Q13277, P50995, P08962, P27105	238	104	20666	10.0191	1.09428e-05	1.21587e-06	1.07692e-06
GOCC	GO:0005739	mitochondrion	45	18.75	3.07401e-07	P07108, P40926, P49189, P31937, P14735, P16219, Q86VS8, P30044, P12277, P30048, P42765, Q8NCN5, Q53T59, Q96RQ3, P04040, Q13085, O94925, Q9NSE4, P00387, P24752, P27105, Q9BQ69, P12109, P40939, O43488, Q9Y696, Q08257, P19367, Q9NQR4, Q562E7, P11310, P13674, Q9NRV9, Q9Y3D6, P35270, P15121, O60333, P07384, P55084, P21796, P09622, P04179, P48735	238	1711	20666	2.28372	0.000107584	1.0759e-05	9.52942e-06
GOCC	GO:0005576	extracellular region	53	22.0833	5.76426e-07	Q9H0E2, Q13510, O00584, O00622, P17900, P04040, P39060, P00387, P07996, O15118, P08962, P28799, P12109, P19021, Q8IUR7, Q9NQR4, P15586, P16278, P09382, P08572, P16070, P02675, P01024, Q8NCC3, P02794, Q12841, P10619, Q9Y287, Q86VS8, P17405, P09110, P09871, Q8NHP8, Q10472, Q9Y490, P02462, P07339, P53396, P53990, P34059, Q9NZV1, Q9NRV9, P15289, P17931, Q99536, P18669, P17858, P07384, P43121, Q9H4A4,…	238	2248	20666	2.04719	0.000201729	1.83408e-05	1.62447e-05
GOCC	GO:0016020	membrane	98	40.8333	8.58231e-07	Q9UHN6, Q13510, P98155, Q16864, P40926, P38606, Q9NUU7, Q9UEY8, Q92692, P04040, Q9P2B2, P62879, Q9NSE4, P00387, Q14254, O15118, P28799, P08962, P27105, Q9NVG8, P57737, Q9UIQ6, P35527, P12109, P04406, Q9Y6X5, P19021, P11413, Q96J84, O00159, P51798, P13674, P16278, P63096, Q16563, P09543, P08572, P16070, Q8NCC3, Q9UI12, P09104, P02794, Q05193, P10619, P13807, P30626, Q9Y287, Q14108, O75369, Q8WTV0,…	238	5475	20666	1.55425	0.000300336	2.50317e-05	2.2171e-05
GOCC	GO:1904813	ficolin-1-rich granule lumen	11	4.58333	1.82379e-06	P15586, P16278, P18669, Q13510, P07339, P53396, P17858, P04040, P07384, Q86VS8, P02794	238	125	20666	7.64121	0.000638124	4.51277e-05	3.99702e-05
GOCC	GO:0030665	clathrin-coated vesicle membrane	7	2.91667	1.82497e-06	Q16864, Q9Y5K8, P21281, P36543, P38606, Q9BXS5, Q9UI12	238	33	20666	18.4189	0.000638535	4.51277e-05	3.99702e-05
GOCC	GO:0031902	late endosome membrane	12	5	1.93404e-06	A4D1P6, Q9BXS4, Q14108, Q9NUM4, Q9NVJ2, P11279, P49754, Q562E7, Q8TCT8, O15118, P08962	238	156	20666	6.67938	0.000676687	4.51277e-05	3.99702e-05
GOCC	GO:0005902	microvillus	9	3.75	2.31467e-06	P35241, Q16658, Q9Y696, P21281, P09543, P36543, P16070, P38606, O00159	238	75	20666	10.4198	0.000809806	5.06333e-05	4.48467e-05
GOCC	GO:0005788	endoplasmic reticulum lumen	16	6.66667	3.45626e-06	P02462, Q12841, P07108, P12109, P10768, O00584, Q24JP5, O00622, P13674, P15289, P09382, P39060, P08572, P01024, P07996, O75718	238	312	20666	4.45292	0.00120896	7.11583e-05	6.30259e-05
GOCC	GO:0005615	extracellular space	45	18.75	1.5383e-05	P05787, Q12841, O00469, Q13510, Q9Y287, P14735, P30044, O00584, P12277, P17405, O00622, P35241, P60174, P04062, P04040, P39060, Q14195, P62879, P09871, P07996, P08962, P28799, P27105, P02462, Q9UIQ6, P35527, P07339, Q13228, P15289, P17931, Q9HCE1, P15121, P09382, P43121, P09543, P08572, Q9H4A4, P05362, P02675, P01024, P09104, Q8NCC3, Q9Y281, O75718, P07225	238	1986	20666	1.96749	0.00536962	0.000299114	0.000264929
GOCC	GO:0043231	intracellular membrane-bounded organelle	27	11.25	2.37893e-05	Q9UHN6, P10619, Q9Y287, Q8WTV0, Q2M2I8, P38606, P30044, P30048, P17900, P39880, P04040, Q9BXS5, Q14254, P08962, P53990, Q9HB90, P04406, P21281, Q8IUR7, P11413, Q8TCT8, P51798, P13674, P16278, Q96DH6, Q8NCC3	238	924	20666	2.5373	0.00829178	0.000423842	0.000375403
GOCC	GO:0005737	cytoplasm	98	40.8333	2.42195e-05	Q9H0E2, Q15654, P51580, Q03154, P62879, P00387, O14787, Q9NVG8, P57737, Q9UIQ6, P49773, P04406, P10768, Q13409, O00159, Q96DH6, Q6IA69, O60333, P42330, Q93099, P09382, P12270, P09543, Q9UMZ2, Q16643, Q9Y281, P02794, P05787, P30626, Q14108, O75369, O43813, P46926, Q14195, Q9BXS5, P30613, P32119, P53396, Q9Y696, Q16658, Q13425, P10586, P11279, P54646, P11310, O60437, P17931, P15121, Q04446, Q9NR19,…	238	5887	20666	1.44548	0.00844111	0.000423842	0.000375403
GOCC	GO:0010008	endosome membrane	14	5.83333	3.2551e-05	A4D1P6, P07339, Q9Y287, Q16864, Q14108, P11279, P38606, Q562E7, Q8TCT8, Q9Y5K8, P49754, Q9NZN4, Q9UI12, P08962	238	290	20666	4.19189	0.0113284	0.000542516	0.000480514
GOCC	GO:0045121	membrane raft	12	5	3.86879e-05	O75955, P07339, O14773, P05362, P19367, Q96J84, P21796, O15118, O00159, P27105	238	214	20666	4.86908	0.0134498	0.00061549	0.000545148
GOCC	GO:0005759	mitochondrial matrix	17	7.08333	5.65892e-05	P31937, P40926, P16219, P30044, P11310, P30048, P42765, Q8NCN5, Q96RQ3, Q9NR19, O94925, Q9NSE4, P24752, P09622, P04179, P48735	238	443	20666	3.33215	0.0196119	0.00086114	0.000762724
GOCC	GO:0048471	perinuclear region of cytoplasm	23	9.58333	6.41823e-05	Q9H0E2, P49593, Q9UIQ6, P04406, Q9Y696, P11279, P30044, Q96J84, P16278, P09543, Q92597, Q9NZN4, P62879, O15400, Q9UMZ2, P46821, P09525, Q14254, Q10472, O15118, P27105	238	757	20666	2.63822	0.0222141	0.000935992	0.000829021
GOCC	GO:0005886	plasma membrane	88	36.6667	0.000480736	Q9UHN6, P98155, Q15654, O75348, Q16864, P36543, P38606, P30048, P40123, P16144, Q9UEY8, Q9NUM4, Q92692, P62879, P46821, Q14254, O15118, P08962, P28799, P40763, P27105, P08648, Q9UIQ6, P49773, P04406, Q9Y6X5, Q96J84, O00159, P84095, P63096, P09382, Q16563, P16070, O15400, P02675, Q9UI12, P01024, P09104, Q05193, Q9Y287, Q14108, O75369, Q8WTV0, Q2M2I8, O43657, Q9H6S3, P12277, P17405, P13489, P50995,…	238	5534	20666	1.38078	0.154898	0.00640013	0.00566869
GOCC	GO:0098850	extrinsic component of synaptic vesicle membrane	4	1.66667	0.000493724	Q9Y5K8, P21281, P38606, Q9UI12	238	14	20666	24.8091	0.158733	0.00640013	0.00566869
GOCC	GO:0033176	proton-transporting V-type ATPase complex	4	1.66667	0.000493724	Q16864, Q9Y5K8, P38606, Q9UI12	238	14	20666	24.8091	0.158733	0.00640013	0.00566869
GOCC	GO:0062023	collagen-containing extracellular matrix	14	5.83333	0.000615105	P02462, O00469, P07339, P12109, O00622, P50995, P17931, P09382, P39060, P08572, P05362, P02675, P09525, P07996	238	391	20666	3.10907	0.193743	0.00768882	0.00681009
GOCC	GO:0031982	vesicle	9	3.75	0.000705079	P60033, P04406, Q13409, P62879, O15400, Q9H6S3, Q14254, P27105	238	167	20666	4.67957	0.218754	0.00850957	0.00753705
GOCC	GO:0005856	cytoskeleton	17	7.08333	0.000975211	Q14315, P51452, Q15654, P35527, P49773, P04406, Q16658, Q13425, P84095, O60437, Q9UEY8, P08670, P35241, Q16643, Q9Y490, P27105	238	572	20666	2.58067	0.28929	0.0113775	0.0100772
GOCC	GO:0030027	lamellipodium	9	3.75	0.00172701	O75955, P40121, P35241, Q16658, Q14195, Q16643, P13489, Q13277, Q14254	238	192	20666	4.07025	0.453912	0.0189615	0.0167945
GOCC	GO:0005777	peroxisome	7	2.91667	0.00177558	Q9Y3D6, P08670, P09110, P14735, P04040, P30044, P48735	238	111	20666	5.47589	0.463134	0.0189615	0.0167945
GOCC	GO:0009986	cell surface	18	7.5	0.00180289	P08648, Q9Y696, Q8WTV0, P14735, P48509, P17931, P16144, Q92692, Q9P2B2, P05362, P16070, P02675, P09525, Q4KMQ2, P01024, P07996, P08962, Q9Y490	238	665	20666	2.35034	0.468249	0.0189615	0.0167945
GOCC	GO:0005911	cell-cell junction	9	3.75	0.00184197	P05787, P08648, O75955, Q9UEY8, Q92692, Q16658, Q9Y696, Q13277, Q96J84	238	194	20666	4.02829	0.475487	0.0189615	0.0167945
GOCC	GO:0033180	proton-transporting V-type ATPase, V1 domain	3	1.25	0.00190571	Q16864, P21281, P38606	238	6	20666	43.416	0.48708	0.0190571	0.0168792
GOCC	GO:0001772	immunological synapse	5	2.08333	0.00220944	P51452, P17931, P60033, P05362, O15400	238	48	20666	9.04499	0.538909	0.0214807	0.0190257
GOCC	GO:0042645	mitochondrial nucleoid	5	2.08333	0.0027627	P40939, P55084, P21796, P04179	238	51	20666	8.51293	0.620266	0.0261337	0.023147
GOCC	GO:1904724	tertiary granule lumen	5	2.08333	0.0038837	Q13510, P07339, Q8IUR7, Q9NQR4, P02794	238	56	20666	7.75285	0.743837	0.0357709	0.0316828
GOCC	GO:0042582	azurophil granule	3	1.25	0.00554658	O15400, Q13277, P50995	238	10	20666	26.0496	0.857256	0.0496935	0.0440142
GOCC	GO:0005604	basement membrane	6	2.5	0.00567926	P48509, P02462, P16144, P12109, P39060, P08572	238	99	20666	5.26254	0.863769	0.0496935	0.0440142
GOCC	GO:0035580	specific granule lumen	5	2.08333	0.00591887	Q9H0E2, P07339, P09110, Q8IUR7, Q9NQR4	238	63	20666	6.89142	0.87479	0.050527	0.0447525
GOCC	GO:0005794	Golgi apparatus	23	9.58333	0.0083938	P08648, P57737, O00469, P07108, Q9Y287, O43488, Q13425, P36405, P54646, P16278, Q07954, P39880, P04062, O14773, P49754, Q9P2B2, P16070, Q9BXS5, Q9UMZ2, Q10472, O15118, P28799	238	1103	20666	1.81064	0.947672	0.0699483	0.0619542
GOCC	GO:0015630	microtubule cytoskeleton	8	3.33333	0.00867246	P04406, Q9Y696, P49754, Q71U36, Q92597, Q9NZN4, P36405	238	201	20666	3.456	0.952575	0.0705898	0.0625224
GOCC	GO:0030897	HOPS complex	3	1.25	0.00939884	P49754, Q86VS8, P19367	238	13	20666	20.0381	0.963306	0.0747635	0.0662191
GOCC	GO:0034774	secretory granule lumen	6	2.5	0.0109006	P18669, P17858, P04040, Q86VS8, P07741, P01024	238	116	20666	4.49131	0.978424	0.0847824	0.0750929
GOCC	GO:0005741	mitochondrial outer membrane	8	3.33333	0.0157059	Q9Y3D6, Q99536, P09543, P55084, P19367, P00387, P21796	238	226	20666	3.0737	0.996076	0.117567	0.104131
GOCC	GO:0005874	microtubule	10	4.16667	0.0157876	Q05193, O60333, Q13425, P09543, Q13409, Q71U36, Q92597, Q86VS8, P19367, P46821	238	336	20666	2.58428	0.996188	0.117567	0.104131
GOCC	GO:0005938	cell cortex	7	2.91667	0.0161445	P63096, Q9UEY8, Q16658, O75369, Q9UDT6, P02675, O00159	238	176	20666	3.45354	0.996643	0.117721	0.104267
GOCC	GO:0005782	peroxisomal matrix	4	1.66667	0.0217926	P09110, P14735, P04040, P30044	238	52	20666	6.67938	0.999552	0.155662	0.137872
GOCC	GO:0030496	midbody	7	2.91667	0.0241568	P63096, P53990, P35241, Q9Y696, Q9NVJ2, P36405, P50995	238	193	20666	3.14934	0.999808	0.169097	0.149772
GOCC	GO:0045202	synapse	13	5.41667	0.0251684	Q05193, Q13425, P15559, O60333, Q9NVJ2, O94925, P09543, Q14195, Q9BXS5, Q9NQC3, P46821, P02675, P21796	238	549	20666	2.05613	0.999867	0.172724	0.152985
GOCC	GO:0031410	cytoplasmic vesicle	9	3.75	0.0257322	P08648, P57737, P84095, O75955, O60333, P10768, P30044, P09525, Q14254	238	306	20666	2.55388	0.999891	0.173197	0.153403
GOCC	GO:0005581	collagen trimer	5	2.08333	0.027245	P02462, P12109, P39060, P08572, P13674	238	99	20666	4.38545	0.999937	0.176588	0.156407
GOCC	GO:0001726	ruffle	5	2.08333	0.027245	P08648, P40121, Q16658, P21281, Q9Y490	238	99	20666	4.38545	0.999937	0.176588	0.156407
GOCC	GO:0032587	ruffle membrane	5	2.08333	0.0299616	P08648, Q9H6S3, O00159, Q9H299, Q9Y490	238	102	20666	4.25647	0.999976	0.190665	0.168874
GOCC	GO:0005768	endosome	9	3.75	0.0309137	P15289, A4D1P6, O75955, Q9NUM4, P36543, O15400, P17405, Q14254, P28799	238	318	20666	2.45751	0.999983	0.193211	0.171129
GOCC	GO:0016507	mitochondrial fatty acid beta-oxidation multienzyme complex	2	0.833333	0.0340129	P40939, P55084	238	3	20666	57.888	0.999995	0.208851	0.184983
GOCC	GO:0044291	cell-cell contact zone	3	1.25	0.0355287	O75955, Q92692, Q14254	238	26	20666	10.0191	0.999997	0.210027	0.186024
GOCC	GO:0042383	sarcolemma	5	2.08333	0.0358596	P05787, Q14315, O75955, P12109, P11279	238	108	20666	4.02	0.999997	0.210027	0.186024
GOCC	GO:0005770	late endosome	6	2.5	0.0365765	Q9BXS4, P11279, P49754, O15400, Q8TCT8, P28799	238	159	20666	3.27668	0.999998	0.210027	0.186024
GOCC	GO:0030864	cortical actin cytoskeleton	4	1.66667	0.0372048	O75955, P35241, Q16643, Q14254	238	64	20666	5.427	0.999998	0.210027	0.186024
GOCC	GO:0005905	clathrin-coated pit	4	1.66667	0.0372048	Q05193, P98155, Q07954, Q2M2I8	238	64	20666	5.427	0.999998	0.210027	0.186024
GOCC	GO:0015629	actin cytoskeleton	8	3.33333	0.0421779	P40121, Q16658, Q9Y696, O75369, Q13085, Q16643, Q9Y281, O00159	238	278	20666	2.49876	1	0.234322	0.207542
GOCC	GO:0030139	endocytic vesicle	4	1.66667	0.0449019	Q05193, Q9NZN4, O15400, Q14254	238	69	20666	5.03374	1	0.242806	0.215057
GOCC	GO:0101004	cytolytic granule membrane	2	0.833333	0.0450926	Q9NVJ2, P11279	238	4	20666	43.416	1	0.242806	0.215057
GOCC	GO:0045335	phagocytic vesicle	4	1.66667	0.0550931	P08670, O75369, O00159, P50995	238	75	20666	4.63104	1	0.280228	0.248202
GOCC	GO:0005901	caveola	4	1.66667	0.0550931	O75955, Q8WTV0, Q9NZN4, Q14254	238	75	20666	4.63104	1	0.280228	0.248202
GOCC	GO:0070695	FHF complex	2	0.833333	0.0560457	Q86VS8, P19367	238	5	20666	34.7328	1	0.280228	0.248202
GOCC	GO:0016469	proton-transporting two-sector ATPase complex	2	0.833333	0.0560457	P36543, P38606	238	5	20666	34.7328	1	0.280228	0.248202
GOCC	GO:0097452	GAIT complex	2	0.833333	0.0560457	P04406	238	5	20666	34.7328	1	0.280228	0.248202
GOCC	GO:0005769	early endosome	8	3.33333	0.0666799	Q9H0E2, O75955, Q07954, Q15075, Q9NZN4, O15400, Q9BXS5, P30048	238	310	20666	2.24082	1	0.32508	0.287928
GOCC	GO:0005587	collagen type IV trimer	2	0.833333	0.0668737	P02462, P08572	238	6	20666	28.944	1	0.32508	0.287928
GOCC	GO:0000139	Golgi membrane	14	5.83333	0.0682981	P57737, Q9Y287, Q16864, Q9BXS4, Q14108, P38606, P36405, Q24JP5, Q9Y5K8, P39880, Q9BXS5, Q9UI12, Q10472, P07225	238	713	20666	1.70497	1	0.327456	0.290033
GOCC	GO:0030426	growth cone	5	2.08333	0.0701061	Q16658, Q14195, Q16643, P46821, Q13277	238	135	20666	3.216	1	0.331583	0.293688
GOCC	GO:0030018	Z disc	5	2.08333	0.0716126	P05787, Q14315, P30626, O75369, Q9Y281	238	136	20666	3.19235	1	0.334192	0.295999
GOCC	GO:0030672	synaptic vesicle membrane	5	2.08333	0.0731356	Q16864, O60333, O75348, Q16563, P36543	238	137	20666	3.16905	1	0.336809	0.298316
GOCC	GO:0098978	glutamatergic synapse	12	5	0.0774283	P08648, Q05193, P40123, P84095, O75955, P98155, Q15075, Q9NQC3, Q16643, P46821, Q13277, Q14254	238	589	20666	1.76907	1	0.351947	0.311724
GOCC	GO:0035579	specific granule membrane	4	1.66667	0.0870215	Q9Y5K8, Q9BXS5, Q4KMQ2, P27105	238	91	20666	3.81679	1	0.386584	0.342403
GOCC	GO:0005577	fibrinogen complex	2	0.833333	0.08816	P02675, P07996	238	8	20666	21.708	1	0.386584	0.342403
GOCC	GO:0005783	endoplasmic reticulum	20	8.33333	0.0883622	P08648, O00469, P10619, P07108, Q24JP5, P13674, Q53T59, P04062, Q9NQC3, P55084, P00387, P02675, P24752, P07996, O15118, P28799, P27105, O75718, P07225	238	1185	20666	1.46552	1	0.386584	0.342403
GOCC	GO:0031901	early endosome membrane	6	2.5	0.0913646	A4D1P6, Q9NVJ2, P49754, Q15075, O15400, Q562E7	238	207	20666	2.51687	1	0.390043	0.345467
GOCC	GO:0016323	basolateral plasma membrane	7	2.91667	0.0913815	O75955, P17900, P60033, Q07954, P14735, P16070, Q14254	238	270	20666	2.2512	1	0.390043	0.345467
GOCC	GO:0005635	nuclear envelope	6	2.5	0.0973746	P53990, P12270, Q9NQC3, O15118, P50995	238	212	20666	2.45751	1	0.410616	0.363688
GOCC	GO:0016600	flotillin complex	2	0.833333	0.0986211	O75955, Q14254	238	9	20666	19.296	1	0.410921	0.363959

## Sheet: cell_GOMF_up_DEPs
Category	GO.cat	Term	Count	%	PValue	Genes	List Total	Pop Hits	Pop Total	Fold Enrichment	Bonferroni	Benjamini	FDR
GOMF	GO:0005515	protein binding	205	85.4167	3.96978e-08	Q9H0E2, Q15654, P51580, Q16864, P30086, P16219, P19971, Q9NUM4, P60174, Q9P2B2, O14787, P07996, P28799, P08962, P27105, Q9BQ69, Q9UIQ6, O00159, Q6IA69, O60333, P09382, Q9UMZ2, Q16643, O15400, Q9Y281, Q8NCC3, Q9UI12, P05787, A4D1P6, Q12841, P30626, Q9Y287, Q14108, O75369, O43657, P17405, P09110, O94925, Q9BXS5, Q4KMQ2, P49593, P30613, P32119, Q9BXS4, Q16658, O95340, P54646, O60437, P15121, Q66K14,…	238	13670	19208	1.21029	2.34611e-05	2.34614e-05	2.26278e-05
GOMF	GO:0042802	identical protein binding	49	20.4167	1.59782e-07	Q05193, P07108, P30626, P40926, O75369, P14735, Q03154, Q86VS8, P30044, P30048, P40123, P46926, Q92692, Q13085, P04040, P39060, Q96CX2, Q14195, P49754, O14841, P09871, P24752, P40763, P27105, Q14315, P04424, P53990, P04406, P10768, P15559, P11413, Q08257, P19367, P11310, P13674, Q9Y3D6, Q96DH6, P08670, P17858, Q93099, Q01433, Q71U36, Q9NZN4, P09525, P21796, P04179, P02794	238	1777	19208	2.22543	9.44265e-05	4.72155e-05	4.55378e-05
GOMF	GO:0003985	acetyl-CoA C-acetyltransferase activity	5	2.08333	3.32485e-07	P42765, P40939, P09110, P55084, P24752	238	6	19208	67.2549	0.000196479	4.91247e-05	4.73791e-05
GOMF	GO:0003988	acetyl-CoA C-acyltransferase activity	5	2.08333	3.32485e-07	P42765, P40939, P09110, P55084, P24752	238	6	19208	67.2549	0.000196479	4.91247e-05	4.73791e-05
GOMF	GO:0046961	proton-transporting ATPase activity, rotational mechanism	7	2.91667	4.82015e-07	Q16864, Q9Y5K8, O75348, P21281, P36543, P38606, Q9UI12	238	25	19208	22.5976	0.00028483	5.69741e-05	5.49497e-05
GOMF	GO:0001618	virus receptor activity	10	4.16667	7.63014e-07	P08648, P60033, Q14108, Q92692, Q8WTV0, P14735, P11279, P05362, O15118	238	82	19208	9.84218	0.00045084	7.51569e-05	7.24864e-05
GOMF	GO:0005536	D-glucose binding	5	2.08333	2.77188e-05	P13807, Q86VS8, P11413, P19367	238	15	19208	26.902	0.0162486	0.00234026	0.0022571
GOMF	GO:0050661	NADP binding	6	2.5	0.000180034	P35270, P04406, P31937, P04040, P11413	238	43	19208	11.2613	0.100944	0.0130629	0.0125988
GOMF	GO:0016787	hydrolase activity	14	5.83333	0.000198928	Q13510, P49773, P34059, P17405, P15586, P15289, Q9NUU7, P18669, Q9NY33, P07099, Q71U36, O14841, Q9NZN4, Q8NCC3	238	323	19208	3.49809	0.110929	0.0130629	0.0125988
GOMF	GO:0004032	aldose reductase (NADPH) activity	4	1.66667	0.000484117	P52895, P15121, P42330, O43488	238	13	19208	24.8326	0.248874	0.0269832	0.0260244
GOMF	GO:0051015	actin filament binding	11	4.58333	0.000502226	Q14315, P57737, P40121, Q9UEY8, Q16658, O75369, Q96PY5, Q16643, Q9Y281, O00159, Q9Y490	238	225	19208	3.94562	0.256874	0.0269832	0.0260244
GOMF	GO:0045296	cadherin binding	13	5.41667	0.000672828	Q9UHN6, P53990, Q16658, O75369, Q96PY5, Q9H6S3, O60437, P40121, P35241, Q92597, Q9NQC3, Q16643, Q9Y490	238	321	19208	3.26846	0.328187	0.0331368	0.0319593
GOMF	GO:0016208	AMP binding	4	1.66667	0.000756259	Q9NR19, P17858, P07741, P00387	238	15	19208	21.5216	0.360532	0.0343807	0.033159
GOMF	GO:0051287	NAD binding	5	2.08333	0.00108404	P04406, P31937, P00387, P48735	238	37	19208	10.9062	0.473243	0.0457621	0.044136
GOMF	GO:0016491	oxidoreductase activity	10	4.16667	0.00174696	Q99536, P52895, P15121, P32119, P40939, P42330, P16152, Q9Y696, Q08257, P00387	238	221	19208	3.65185	0.644189	0.0684599	0.0660273
GOMF	GO:0001786	phosphatidylserine binding	6	2.5	0.00195925	Q14108, Q8WTV0, P09525, P07996, Q9Y490, P50995	238	72	19208	6.72549	0.686216	0.0684599	0.0660273
GOMF	GO:0008379	thioredoxin peroxidase activity	3	1.25	0.00220091	P32119, P30044, P30048	238	6	19208	40.3529	0.72806	0.0684599	0.0660273
GOMF	GO:0004784	superoxide dismutase activity	3	1.25	0.00220091	P15559, P04179	238	6	19208	40.3529	0.72806	0.0684599	0.0660273
GOMF	GO:0004396	hexokinase activity	3	1.25	0.00220091	Q86VS8, P19367	238	6	19208	40.3529	0.72806	0.0684599	0.0660273
GOMF	GO:0008017	microtubule binding	11	4.58333	0.00241325	Q05193, O60333, P04406, P49754, Q9UDT6, Q92597, Q86VS8, P19367, P46821, P36405	238	277	19208	3.20493	0.7602	0.0713114	0.0687775
GOMF	GO:0003779	actin binding	12	5	0.00308221	P57737, P40123, P35241, Q16658, Q13425, O75369, Q9H6S3, Q96PY5, Q16643, P19367, P46821, O00159	238	335	19208	2.89096	0.838686	0.0867423	0.0836601
GOMF	GO:0005178	integrin binding	8	3.33333	0.0040362	P48509, P08648, P16144, P60033, P05362, P07996, O00622, Q9Y490	238	162	19208	3.98548	0.90839	0.0955508	0.0921556
GOMF	GO:0008865	fructokinase activity	3	1.25	0.00404191	Q86VS8, P19367	238	8	19208	30.2647	0.908701	0.0955508	0.0921556
GOMF	GO:0004340	glucokinase activity	3	1.25	0.00404191	Q86VS8, P19367	238	8	19208	30.2647	0.908701	0.0955508	0.0921556
GOMF	GO:0008484	sulfuric ester hydrolase activity	3	1.25	0.00404191	P15289, P15586, P34059	238	8	19208	30.2647	0.908701	0.0955508	0.0921556
GOMF	GO:0015485	cholesterol binding	5	2.08333	0.00470984	P60033, Q14108, P21796, O15118	238	55	19208	7.3369	0.938585	0.107058	0.103254
GOMF	GO:0016655	oxidoreductase activity, acting on NAD(P)H, quinone or similar compound as acceptor	3	1.25	0.00515461	P52895, P42330, P16152	238	9	19208	26.902	0.952842	0.112829	0.108819
GOMF	GO:0005524	ATP binding	31	12.9167	0.00883111	Q9Y287, P14735, Q2M2I8, P30086, P38606, Q86VS8, P12277, Q9NUU7, Q96RQ3, Q8N0W3, Q13085, O14841, Q9NSE4, P30613, P53396, P21281, Q9H479, P19367, O95340, P54646, O00159, P51798, Q9HCE1, Q6IA69, Q9NR19, O60333, P17858, Q9NZN4, Q9HBU6, P21796	238	1544	19208	1.62039	0.994712	0.186399	0.179776
GOMF	GO:0050839	cell adhesion molecule binding	5	2.08333	0.00944023	P35241, Q92692, P10586, P02675, Q96J84	238	67	19208	6.02283	0.996323	0.192385	0.185549
GOMF	GO:0005200	structural constituent of cytoskeleton	6	2.5	0.0117743	O60437, P35527, Q9UEY8, P08670, Q71U36, Q9Y490	238	110	19208	4.40214	0.999088	0.231954	0.223712
GOMF	GO:0042803	protein homodimerization activity	18	7.5	0.0124184	Q05193, Q14108, P14735, P19971, P11413, P19367, Q24JP5, Q8TCT8, P16278, Q92692, P12270, P60174, P04040, Q15075, Q9NQC3, P07996, P40763, P27105	238	753	19208	1.92922	0.99938	0.236751	0.228338
GOMF	GO:0004033	aldo-keto reductase (NADPH) activity	3	1.25	0.01432	P35270, P42330, O43488	238	15	19208	16.1412	0.999801	0.264472	0.255075
GOMF	GO:0019003	GDP binding	5	2.08333	0.0151583	Q05193, P63096, Q9HB90, Q9NVJ2, P36405	238	77	19208	5.24064	0.99988	0.271471	0.261825
GOMF	GO:0030020	extracellular matrix structural constituent conferring tensile strength	4	1.66667	0.0190689	P02462, P12109, P39060, P08572	238	46	19208	7.0179	0.999989	0.324925	0.31338
GOMF	GO:0005198	structural molecule activity	8	3.33333	0.0192426	P05787, O60437, P35527, P08670, Q13425, Q71U36, P46821, P02675	238	219	19208	2.94816	0.99999	0.324925	0.31338
GOMF	GO:0016747	acyltransferase activity, transferring groups other than amino-acyl groups	3	1.25	0.0203668	P09110, P55084, P24752	238	18	19208	13.451	0.999995	0.325319	0.313759
GOMF	GO:0034185	apolipoprotein binding	3	1.25	0.0203668	P98155, Q07954, Q8WTV0	238	18	19208	13.451	0.999995	0.325319	0.313759
GOMF	GO:0005509	calcium ion binding	17	7.08333	0.0230615	Q9UHN6, P08648, Q12841, P98155, P30626, P19021, Q06190, P50995, P15289, Q07954, Q66K14, P07384, Q9NZN4, P09871, P09525, P07996, P07225	238	746	19208	1.83914	0.999999	0.358667	0.345922
GOMF	GO:0047020	15-hydroxyprostaglandin-D dehydrogenase (NADP+) activity	2	0.833333	0.0245256	P42330, P16152	238	2	19208	80.7059	1	0.362366	0.34949
GOMF	GO:0036130	prostaglandin H2 endoperoxidase reductase activity	2	0.833333	0.0245256	P15121, P42330	238	2	19208	80.7059	1	0.362366	0.34949
GOMF	GO:0031418	L-ascorbic acid binding	3	1.25	0.0272874	O00469, P19021, P13674	238	21	19208	11.5294	1	0.383973	0.370329
GOMF	GO:0016209	antioxidant activity	3	1.25	0.0272874	P32119, P04040, P30044	238	21	19208	11.5294	1	0.383973	0.370329
GOMF	GO:0043236	laminin binding	3	1.25	0.0350104	P17931, P09382, P07996	238	24	19208	10.0882	1	0.480192	0.46313
GOMF	GO:0050633	acetyl-CoA C-myristoyltransferase activity	2	0.833333	0.0365629	P09110, P55084	238	3	19208	53.8039	1	0.480192	0.46313
GOMF	GO:0004365	glyceraldehyde-3-phosphate dehydrogenase (NAD+) (phosphorylating) activity	2	0.833333	0.0365629	P04406	238	3	19208	53.8039	1	0.480192	0.46313
GOMF	GO:0070006	metalloaminopeptidase activity	3	1.25	0.0405713	Q9UIQ6, P12955, Q9H4A4	238	26	19208	9.31222	1	0.518005	0.499599
GOMF	GO:0003723	RNA binding	27	11.25	0.041195	Q05193, Q15654, P40926, O75369, P30086, O00584, P50995, P42765, Q9NUU7, P35241, Q96CX2, Q9NQC3, P28799, P40763, Q16658, Q13425, P15559, Q08257, P17931, Q96DH6, Q9HCE1, P08670, Q07954, P09382, P12270, P09543, P55084	238	1473	19208	1.47933	1	0.518005	0.499599
GOMF	GO:0005044	scavenger receptor activity	3	1.25	0.0464398	Q07954, Q14108, Q8WTV0	238	28	19208	8.64706	1	0.550678	0.531111
GOMF	GO:0005319	lipid transporter activity	3	1.25	0.0464398	P17900, O15118	238	28	19208	8.64706	1	0.550678	0.531111
GOMF	GO:0047931	glucosamine kinase activity	2	0.833333	0.0484522	P19367	238	4	19208	40.3529	1	0.550678	0.531111
GOMF	GO:0035605	peptidyl-cysteine S-nitrosylase activity	2	0.833333	0.0484522	P04406	238	4	19208	40.3529	1	0.550678	0.531111
GOMF	GO:0004359	glutaminase activity	2	0.833333	0.0484522	Q6IA69, O94925	238	4	19208	40.3529	1	0.550678	0.531111
GOMF	GO:0004177	aminopeptidase activity	3	1.25	0.0494836	Q9UIQ6, Q9NY33, Q9H4A4	238	29	19208	8.34888	1	0.551788	0.532182
GOMF	GO:0030145	manganese ion binding	4	1.66667	0.0575176	P12955, Q10472, P04179	238	71	19208	4.54681	1	0.629498	0.60713
GOMF	GO:0035014	phosphatidylinositol 3-kinase regulator activity	2	0.833333	0.0601954	A4D1P6, Q562E7	238	5	19208	32.2824	1	0.635203	0.612632
GOMF	GO:0047086	ketosteroid monooxygenase activity	2	0.833333	0.0601954	P52895, P42330	238	5	19208	32.2824	1	0.635203	0.612632
GOMF	GO:0005201	extracellular matrix structural constituent	5	2.08333	0.0614868	P02462, P08572, P02675, P07996, O00622	238	120	19208	3.36275	1	0.635203	0.612632
GOMF	GO:0038024	cargo receptor activity	3	1.25	0.062338	P98155, Q07954, Q14108	238	33	19208	7.3369	1	0.635203	0.612632
GOMF	GO:0044877	protein-containing complex binding	9	3.75	0.0676726	P05787, P40121, P53990, P40939, Q07954, P10586, Q71U36, P62879, P46821	238	348	19208	2.08722	1	0.662976	0.639418
GOMF	GO:0019158	mannokinase activity	2	0.833333	0.0717943	P19367	238	6	19208	26.902	1	0.662976	0.639418
GOMF	GO:0141039	phosphatidylinositol 3-kinase inhibitor activity	2	0.833333	0.0717943	A4D1P6, Q562E7	238	6	19208	26.902	1	0.662976	0.639418
GOMF	GO:0004046	aminoacylase activity	2	0.833333	0.0717943	Q03154, P04040	238	6	19208	26.902	1	0.662976	0.639418
GOMF	GO:0003857	3-hydroxyacyl-CoA dehydrogenase activity	2	0.833333	0.0717943	P40939, P55084	238	6	19208	26.902	1	0.662976	0.639418
GOMF	GO:0004301	epoxide hydrolase activity	2	0.833333	0.0717943	P07099, Q9H4A4	238	6	19208	26.902	1	0.662976	0.639418
GOMF	GO:0004300	enoyl-CoA hydratase activity	2	0.833333	0.0832507	P40939, P55084	238	7	19208	23.0588	1	0.756941	0.730044
GOMF	GO:0051117	ATPase binding	4	1.66667	0.0855736	O75348, Q9NUM4, P35241, P36543	238	84	19208	3.84314	1	0.766273	0.739045
GOMF	GO:0047023	androsterone dehydrogenase activity	2	0.833333	0.0945662	P52895, P42330	238	8	19208	20.1765	1	0.80998	0.781199
GOMF	GO:0019828	aspartic-type endopeptidase inhibitor activity	2	0.833333	0.0945662	P04406	238	8	19208	20.1765	1	0.80998	0.781199
GOMF	GO:0004128	cytochrome-b5 reductase activity, acting on NAD(P)H	2	0.833333	0.0945662	P15559, P00387	238	8	19208	20.1765	1	0.80998	0.781199

## Sheet: exosome_GOBP_up_DEPs
Category	GO.cat	Term	Count	%	PValue	Genes	List Total	Pop Hits	Pop Total	Fold Enrichment	Bonferroni	Benjamini	FDR
GOBP	GO:0046718	symbiont entry into host cell	16	4.09207	2.84024e-09	P08648, P07711, P07858, P78310, Q14108, Q14118, P30825, Q9P253, P11279, P35613, P35579, P08195, P05362, P29317, O15118	383	107	19416	7.58049	6.91595e-06	6.91598e-06	6.73136e-06
GOBP	GO:0005975	carbohydrate metabolic process	16	4.09207	4.35482e-07	P06865, P06744, Q9HAT2, P30837, P0DTE7, P0DTE8, P19961, P0DUB6, P10253, Q01459, P15121, O75390, P08195, Q9BWS9, P15291, P48735	383	155	19416	5.23298	0.00105984	0.0005302	0.000516046
GOBP	GO:0007040	lysosome organization	10	2.55754	7.00707e-07	P06865, P42345, Q6IAA8, O14773, Q9P253, P04062, P10253, P28799, Q13286, Q96JI7	383	52	19416	9.74895	0.00170477	0.00056874	0.000553558
GOBP	GO:0009410	response to xenobiotic stimulus	19	4.85934	3.68041e-06	P33527, P40939, O95747, Q13867, Q9UKK3, Q96K76, P11387, P04040, P39060, P01137, P46821, P05023, P27797, P07996, O15118, P04179, P07203	383	257	19416	3.74784	0.00892177	0.00206509	0.00200996
GOBP	GO:0007041	lysosomal transport	7	1.79028	4.24042e-06	P11717, P46934, P20645, Q07954, O15118, P28799	383	23	19416	15.4288	0.0102723	0.00206509	0.00200996
GOBP	GO:0042981	regulation of apoptotic process	18	4.60358	5.8888e-06	Q13148, P27695, P32119, Q9Y265, P07858, P22392, P13693, O14737, Q9NR09, P09382, P02649, Q15121, P21980, Q9Y230, Q9NQC3, O14763, P27797, P10909	383	240	19416	3.80209	0.014237	0.0022602	0.00219987
GOBP	GO:0042542	response to hydrogen peroxide	8	2.04604	6.68419e-06	Q13443, P04040, P69905, P30048, P04179, P07203	383	37	19416	10.961	0.0161443	0.0022602	0.00219987
GOBP	GO:0006979	response to oxidative stress	13	3.32481	7.97299e-06	Q14258, P32119, O95747, O75531, P15559, P30044, P19447, P30048, P02649, P04040, P04264, Q16881, P07203	383	127	19416	5.1892	0.0192271	0.0022602	0.00219987
GOBP	GO:0043065	positive regulation of apoptotic process	21	5.37084	8.35392e-06	Q13501, P11717, Q07021, P07339, O00220, P78527, P38646, P19447, O14737, Q04721, P09382, P21980, P15291, P01137, O14763, Q4KMQ2, P21796, P10909	383	327	19416	3.25561	0.0201364	0.0022602	0.00219987
GOBP	GO:0042744	hydrogen peroxide catabolic process	7	1.79028	1.4562e-05	P32119, P04040, P30044, P69905, P30048, P07203	383	28	19416	12.6736	0.0348374	0.00321945	0.00313351
GOBP	GO:0098869	cellular oxidant detoxification	10	2.55754	1.60641e-05	P00450, P02649, P02768, P30044, P69905, P78417, Q16881, P30048, P07203	383	75	19416	6.75927	0.0383612	0.00321945	0.00313351
GOBP	GO:0045454	cell redox homeostasis	8	2.04604	1.60946e-05	P27695, P32119, P15559, P10599, P30044, Q16881, P30048, P07203	383	42	19416	9.6561	0.0384328	0.00321945	0.00313351
GOBP	GO:1905821	positive regulation of chromosome condensation	5	1.27877	1.7188e-05	Q9NTJ3, Q15021, Q9BPX3, P42695, Q15003	383	9	19416	28.1636	0.0409894	0.00321945	0.00313351
GOBP	GO:0043066	negative regulation of apoptotic process	26	6.64962	2.58683e-05	P08758, Q12841, P32119, P22392, Q96K76, P15559, P30044, P78527, P38646, P30048, P13693, P42345, P15121, Q04721, Q9NR09, P04040, P21980, P05783, P09525, P07996, P21796, Q13286, P04179	383	506	19416	2.60486	0.0610472	0.0041848	0.00407309
GOBP	GO:0007076	mitotic chromosome condensation	6	1.53453	2.66013e-05	Q9NTJ3, P19021, Q15021, Q9BPX3, P42695, Q15003	383	19	19416	16.0088	0.0627216	0.0041848	0.00407309
GOBP	GO:0006914	autophagy	14	3.58056	2.74977e-05	Q9H0E2, Q13501, Q9BXS4, Q8TDY2, Q9UN37, Q9P253, P51149, P42704, Q9H270, P04062, Q8WUH2, O75629, O15118	383	167	19416	4.24984	0.0647653	0.0041848	0.00407309
GOBP	GO:1901800	positive regulation of proteasomal protein catabolic process	6	1.53453	3.48978e-05	P62333, P62195, P62191, P17980, P35998, P43686	383	20	19416	15.2084	0.0814672	0.0049986	0.00486517
GOBP	GO:1905820	positive regulation of chromosome separation	5	1.27877	4.36294e-05	Q9NTJ3, Q15021, Q9BPX3, P42695, Q15003	383	11	19416	23.043	0.100791	0.00590209	0.00574453
GOBP	GO:0035987	endodermal cell differentiation	7	1.79028	4.70529e-05	P04004, P08648, P07942, P62993, P08572, Q02750, P35579	383	34	19416	10.4371	0.108256	0.0060302	0.00586923
GOBP	GO:0072015	podocyte development	5	1.27877	6.4429e-05	Q12965, Q04721	383	12	19416	21.1227	0.145202	0.00776828	0.00756091
GOBP	GO:0035622	intrahepatic bile duct development	4	1.02302	7.3376e-05	Q04721	383	5	19416	40.5556	0.163624	0.00776828	0.00756091
GOBP	GO:1990705	cholangiocyte proliferation	4	1.02302	7.3376e-05	Q04721	383	5	19416	40.5556	0.163624	0.00776828	0.00756091
GOBP	GO:2001204	regulation of osteoclast development	4	1.02302	7.3376e-05	Q04721	383	5	19416	40.5556	0.163624	0.00776828	0.00756091
GOBP	GO:0007042	lysosomal lumen acidification	6	1.53453	8.96696e-05	P13473, P11279, O75629, Q9UI12, P28799, Q13286	383	24	19416	12.6736	0.19616	0.00892395	0.00868573
GOBP	GO:0002011	morphogenesis of an epithelial sheet	5	1.27877	9.16216e-05	Q04721, Q14118	383	13	19416	19.4979	0.199972	0.00892395	0.00868573
GOBP	GO:0045109	intermediate filament organization	9	2.30179	0.000101334	P05787, P35527, P35908, P08670, P02538, Q6KB66, P13647, P13645, P04264	383	74	19416	6.16555	0.218672	0.0094903	0.00923697
GOBP	GO:0046686	response to cadmium ion	6	1.53453	0.000110288	P06744, P04040, O15118, P04179	383	25	19416	12.1667	0.235525	0.00991936	0.00965457
GOBP	GO:0030163	protein catabolic process	9	2.30179	0.000122528	P13473, Q13501, Q8NF37, P42345, Q9UIQ6, O14773, P36776, P15559, Q96JI7	383	76	19416	6.0033	0.257976	0.00991936	0.00965457
GOBP	GO:0050821	protein stabilization	16	4.09207	0.000125854	O75955, Q9Y265, P62829, Q7Z5G4, P11279, Q562E7, P13473, P54709, Q15185, Q9Y230, Q9NQC3, P27797, Q14254, P05026, P10909, P28799	383	248	19416	3.27061	0.263963	0.00991936	0.00965457
GOBP	GO:0051152	positive regulation of smooth muscle cell differentiation	5	1.27877	0.000126283	Q04721, P01137	383	14	19416	18.1052	0.264731	0.00991936	0.00965457
GOBP	GO:0051984	positive regulation of chromosome segregation	5	1.27877	0.000126283	Q9NTJ3, Q15021, Q9BPX3, P42695, Q15003	383	14	19416	18.1052	0.264731	0.00991936	0.00965457
GOBP	GO:0072104	glomerular capillary formation	4	1.02302	0.000144607	Q04721	383	6	19416	33.7963	0.296821	0.0110037	0.01071
GOBP	GO:0060674	placenta blood vessel development	5	1.27877	0.000169539	Q04721, Q02750	383	15	19416	16.8982	0.338246	0.012142	0.0118179
GOBP	GO:0034058	endosomal vesicle fusion	5	1.27877	0.000169539	Q8N3P4, Q9H270, Q9UN37, Q9P253, Q8WUH2	383	15	19416	16.8982	0.338246	0.012142	0.0118179
GOBP	GO:0034599	cellular response to oxidative stress	10	2.55754	0.000213189	P33527, P32119, P36776, P15559, P30044, Q9BXW9, P30048, P04179, P07203	383	104	19416	4.87447	0.404986	0.0148318	0.0144359
GOBP	GO:0072014	proximal tubule development	4	1.02302	0.000249368	Q04721	383	7	19416	28.9683	0.455173	0.0155695	0.0151539
GOBP	GO:0071228	cellular response to tumor cell	4	1.02302	0.000249368	Q04721	383	7	19416	28.9683	0.455173	0.0155695	0.0151539
GOBP	GO:0010032	meiotic chromosome condensation	4	1.02302	0.000249368	Q9NTJ3, Q15021, P42695, Q15003	383	7	19416	28.9683	0.455173	0.0155695	0.0151539
GOBP	GO:0061073	ciliary body morphogenesis	4	1.02302	0.000249368	Q04721	383	7	19416	28.9683	0.455173	0.0155695	0.0151539
GOBP	GO:0046849	bone remodeling	5	1.27877	0.000362708	Q04721, P29317	383	18	19416	14.0818	0.586606	0.0220799	0.0214905
GOBP	GO:0033574	response to testosterone	6	1.53453	0.000499507	P06744, P27708, P04062, P15559, P07996, P27797	383	34	19416	8.94609	0.703766	0.0296659	0.028874
GOBP	GO:0006898	receptor-mediated endocytosis	8	2.04604	0.00053031	P11717, Q14247, P20645, Q07954, Q14108, P02649, O75165, Q13286	383	72	19416	5.63272	0.725182	0.0307453	0.0299246
GOBP	GO:0003162	atrioventricular node development	4	1.02302	0.000581159	Q04721	383	9	19416	22.5309	0.757204	0.0329098	0.0320313
GOBP	GO:0097191	extrinsic apoptotic signaling pathway	7	1.79028	0.000716747	P05787, Q14247, P32119, Q8TDY2, O00220, P01137, P05783	383	55	19416	6.45203	0.825513	0.0396655	0.0386066
GOBP	GO:0030855	epithelial cell differentiation	9	2.30179	0.000752411	Q9H0E2, P02462, P52895, P35527, P07858, O14773, P13645, P09525, P21796	383	99	19416	4.60859	0.840037	0.0406566	0.0395713
GOBP	GO:0018149	peptide cross-linking	5	1.27877	0.000814791	P35908, P21980, P13645, P04264, P07996	383	22	19416	11.5215	0.862595	0.0406566	0.0395713
GOBP	GO:1901838	positive regulation of transcription of nucleolar large rRNA by RNA polymerase I	4	1.02302	0.000818141	P19338, P42345, P51532, P56192	383	10	19416	20.2778	0.863712	0.0406566	0.0395713
GOBP	GO:0072574	hepatocyte proliferation	4	1.02302	0.000818141	Q04721	383	10	19416	20.2778	0.863712	0.0406566	0.0395713
GOBP	GO:0060055	angiogenesis involved in wound healing	4	1.02302	0.000818141	Q14118, P15291, P42785, P07203	383	10	19416	20.2778	0.863712	0.0406566	0.0395713
GOBP	GO:0007507	heart development	13	3.32481	0.000966585	P13807, P27708, P30626, Q8TDY2, P78310, Q6NYC1, P01137, Q02750, P78527, P02753, P46734, P04179	383	210	19416	3.13823	0.905085	0.0470727	0.0458161
GOBP	GO:0035542	regulation of SNARE complex assembly	4	1.02302	0.00110858	Q8N3P4, Q9H270, Q9P253, Q8WUH2	383	11	19416	18.4344	0.932855	0.0529294	0.0515165
GOBP	GO:0006509	membrane protein ectodomain proteolysis	5	1.27877	0.00114743	Q13443, Q14118, Q92542, P35579, Q8TCT8	383	24	19416	10.5614	0.938922	0.0537306	0.0522963
GOBP	GO:0072659	protein localization to plasma membrane	11	2.8133	0.00117295	P60903, O75955, P54709, O15230, P61026, Q9NZN4, P29317, P35613, Q14254, Q13286, P05026	383	158	19416	3.52937	0.942606	0.0538895	0.052451
GOBP	GO:0007032	endosome organization	6	1.53453	0.00120206	Q9BTU6, Q13501, Q9H270, Q6IAA8, Q9P253, O75165	383	41	19416	7.41871	0.946538	0.0542042	0.0527573
GOBP	GO:0006886	intracellular protein transport	15	3.83632	0.0012881	Q14247, Q96L92, P10619, O95714, Q9P253, P51148, P38646, Q9NS69, P08240, Q9H270, P30040, Q8WUH2, Q71U36, Q9UMZ2, Q13277	383	278	19416	2.73532	0.956654	0.0570278	0.0555055
GOBP	GO:0043161	proteasome-mediated ubiquitin-dependent protein catabolic process	16	4.09207	0.0013483	O43242, O95714, Q14669, Q8IUR7, P62191, P17980, Q99460, O00232, P51665, P35998, Q9NWU2, P62333, P62195, P04062, P48556, P43686	383	311	19416	2.60808	0.962571	0.0586269	0.0570619
GOBP	GO:0001889	liver development	8	2.04604	0.0014295	P11717, P27708, Q8TDY2, O15118, P11310, P04179	383	85	19416	4.77125	0.969295	0.060117	0.0585122
GOBP	GO:0002315	marginal zone B cell differentiation	4	1.02302	0.00145663	Q04721	383	12	19416	16.8982	0.971261	0.060117	0.0585122
GOBP	GO:0031293	membrane protein intracellular domain proteolysis	4	1.02302	0.00145663	Q13443, Q92542, P01137, Q8TCT8	383	12	19416	16.8982	0.971261	0.060117	0.0585122
GOBP	GO:0046716	muscle cell cellular homeostasis	5	1.27877	0.00156509	P13473, P04075, P01137, P08237, P10253	383	26	19416	9.74895	0.97794	0.0635167	0.0618212
GOBP	GO:0051897	positive regulation of phosphatidylinositol 3-kinase/protein kinase B signal transduction	12	3.06905	0.00179444	Q9BZF1, Q07021, P42345, P52895, P46934, P42330, P04040, P10599, P01137, Q9NQC3, P07996, P07203	383	196	19416	3.10375	0.987391	0.0716303	0.0697182
GOBP	GO:0051918	negative regulation of fibrinolysis	4	1.02302	0.00186614	P04004, P02749, P08697, P07996	383	13	19416	15.5983	0.989415	0.073291	0.0713346
GOBP	GO:0006958	complement activation, classical pathway	6	1.53453	0.00202938	Q07021, P09871, Q9NZP8, P01871, P01024, P10909	383	46	19416	6.61233	0.992892	0.0778521	0.0757739
GOBP	GO:0006622	protein targeting to lysosome	5	1.27877	0.00207819	P46934, P20645, Q14108, Q9UN37, P51149	383	28	19416	9.05259	0.99369	0.0778521	0.0757739
GOBP	GO:0010332	response to gamma radiation	5	1.27877	0.00207819	Q9BXW9, P78527, P04179, P07203	383	28	19416	9.05259	0.99369	0.0778521	0.0757739
GOBP	GO:0051289	protein homotetramerization	7	1.79028	0.00218578	O94925, Q13085, P04075, Q08379, Q99714, P04179	383	68	19416	5.21855	0.995147	0.080642	0.0784894
GOBP	GO:0030195	negative regulation of blood coagulation	4	1.02302	0.00234064	P04004, P10646, P02749, P02649	383	14	19416	14.4841	0.996675	0.0843316	0.0820804
GOBP	GO:0009060	aerobic respiration	7	1.79028	0.00235505	P31930, P28331, O75489, P40926, O14561, Q86Y39, P04040	383	69	19416	5.14292	0.996789	0.0843316	0.0820804
GOBP	GO:0008333	endosome to lysosome transport	6	1.53453	0.00269081	Q96L92, P20645, Q9H270, Q9P253, Q8WUH2, P51149	383	49	19416	6.20749	0.998585	0.0924934	0.0900244
GOBP	GO:0008630	intrinsic apoptotic signaling pathway in response to DNA damage	6	1.53453	0.00269081	Q96K76, P29317, P78527, P52701, P04179	383	49	19416	6.20749	0.998585	0.0924934	0.0900244
GOBP	GO:0033344	cholesterol efflux	5	1.27877	0.00269693	P04114, P02649, O15118, Q96JI7	383	30	19416	8.44909	0.998606	0.0924934	0.0900244
GOBP	GO:0060413	atrial septum morphogenesis	4	1.02302	0.00288342	Q04721	383	15	19416	13.5185	0.999116	0.0961798	0.0936124
GOBP	GO:0016242	negative regulation of macroautophagy	4	1.02302	0.00288342	P42345, O00391, O15118	383	15	19416	13.5185	0.999116	0.0961798	0.0936124
GOBP	GO:0009791	post-embryonic development	7	1.79028	0.00313234	P04114, P11717, P42345, P21399, P11310, P04179	383	73	19416	4.86112	0.999519	0.103071	0.10032
GOBP	GO:0033591	response to L-ascorbic acid	3	0.767263	0.00371198	P04040, P04179	383	5	19416	30.4167	0.999883	0.11893	0.115755
GOBP	GO:0042921	nuclear receptor-mediated glucocorticoid signaling pathway	3	0.767263	0.00371198	P46934, Q15185, P27797	383	5	19416	30.4167	0.999883	0.11893	0.115755
GOBP	GO:0006897	endocytosis	11	2.8133	0.00402635	Q12965, Q07954, Q15075, Q9NZN4, Q9UMZ2, P51148, O75629, Q9UI12, O15118, P51149	383	187	19416	2.98203	0.999946	0.127327	0.123928
GOBP	GO:0030194	positive regulation of blood coagulation	4	1.02302	0.00418552	P32119, P02749, Q9Y6X5, P07996	383	17	19416	11.9281	0.999963	0.127397	0.123996
GOBP	GO:0071383	cellular response to steroid hormone stimulus	4	1.02302	0.00418552	P10646, P05023, O15118	383	17	19416	11.9281	0.999963	0.127397	0.123996
GOBP	GO:0019430	removal of superoxide radicals	4	1.02302	0.00418552	P32119, P15559, P04179	383	17	19416	11.9281	0.999963	0.127397	0.123996
GOBP	GO:0042060	wound healing	7	1.79028	0.00463724	Q13765, Q04721, E9PAV3, Q96PD2, P02538	383	79	19416	4.49192	0.999988	0.139403	0.135682
GOBP	GO:0002040	sprouting angiogenesis	5	1.27877	0.00477058	Q8NCW5, Q6NYC1, P01137, Q63HN8, P07996	383	35	19416	7.24207	0.999991	0.141353	0.13758
GOBP	GO:0001701	in utero embryonic development	12	3.06905	0.00481819	P04114, P06744, Q12965, Q04721, Q9ULH0, Q08J23, P30419, Q16643, P35579	383	223	19416	2.72796	0.999992	0.141353	0.13758
GOBP	GO:0070986	left/right axis specification	4	1.02302	0.00495008	Q04721	383	18	19416	11.2654	0.999994	0.143493	0.139663
GOBP	GO:0012501	programmed cell death	4	1.02302	0.00579341	P21980, O15118, P11387	383	19	19416	10.6725	0.999999	0.165964	0.161534
GOBP	GO:0008203	cholesterol metabolic process	7	1.79028	0.0062507	P04114, P02649, P04062, P04040, O15118, Q86T03	383	84	19416	4.22454	1	0.174948	0.170278
GOBP	GO:0051028	mRNA transport	7	1.79028	0.0062507	O00425, Q14764, P42704, Q07955, Q8TD16, Q92621, Q9Y6M1	383	84	19416	4.22454	1	0.174948	0.170278
GOBP	GO:0043011	myeloid dendritic cell differentiation	4	1.02302	0.00671754	Q04721	383	20	19416	10.1389	1	0.183789	0.178883
GOBP	GO:0010838	positive regulation of keratinocyte proliferation	4	1.02302	0.00671754	Q04721	383	20	19416	10.1389	1	0.183789	0.178883
GOBP	GO:0032355	response to estradiol	7	1.79028	0.0073955	P06744, P04040, P15559, P01137, P46821, P27797, P07203	383	87	19416	4.07887	1	0.193903	0.188727
GOBP	GO:1902895	positive regulation of miRNA transcription	6	1.53453	0.00742302	Q04721, P01137, P51532	383	62	19416	4.90592	1	0.193903	0.188727
GOBP	GO:0006207	'de novo' pyrimidine nucleobase biosynthetic process	3	0.767263	0.00759419	P42345, P27708, P30085	383	7	19416	21.7262	1	0.193903	0.188727
GOBP	GO:0006880	intracellular sequestering of iron ion	3	0.767263	0.00759419	P02792, P30626, P02794	383	7	19416	21.7262	1	0.193903	0.188727
GOBP	GO:0042159	lipoprotein catabolic process	3	0.767263	0.00759419	P04114, P07339, P02649	383	7	19416	21.7262	1	0.193903	0.188727
GOBP	GO:1901018	positive regulation of potassium ion transmembrane transporter activity	3	0.767263	0.00759419	Q99996, P54709, P05026	383	7	19416	21.7262	1	0.193903	0.188727
GOBP	GO:0003184	pulmonary valve morphogenesis	4	1.02302	0.00772428	Q04721	383	21	19416	9.6561	1	0.193903	0.188727
GOBP	GO:0001709	cell fate determination	4	1.02302	0.00772428	Q04721	383	21	19416	9.6561	1	0.193903	0.188727
GOBP	GO:0006959	humoral immune response	6	1.53453	0.00793597	P06744, Q04721, O75509	383	63	19416	4.82805	1	0.197184	0.191921
GOBP	GO:0046579	positive regulation of Ras protein signal transduction	4	1.02302	0.00881525	Q04721	383	22	19416	9.21718	1	0.21682	0.211032
GOBP	GO:0006749	glutathione metabolic process	5	1.27877	0.00915927	O14841, P78417, P04179, P07203	383	42	19416	6.03506	1	0.223028	0.217075
GOBP	GO:0030097	hemopoiesis	6	1.53453	0.00962158	Q04721, P04179	383	66	19416	4.60859	1	0.231966	0.225774
GOBP	GO:0030388	fructose 1,6-bisphosphate metabolic process	3	0.767263	0.00999453	P04075, P08237, Q01813	383	8	19416	19.0104	1	0.238595	0.232226
GOBP	GO:0015031	protein transport	18	4.60358	0.0101397	Q13765, P57737, Q14764, O15260, E9PAV3, Q14118, Q8TD16, Q08379, Q96KP1, Q12907, O75165, Q96D46, P35579, P51149, Q8IUD2, O14828, Q8WTW3, Q9NVJ2, Q92621	383	460	19416	1.9837	1	0.239711	0.233313
GOBP	GO:0030513	positive regulation of BMP signaling pathway	5	1.27877	0.0107738	Q04721, Q13418	383	44	19416	5.76074	1	0.252148	0.245417
GOBP	GO:0016197	endosomal transport	6	1.53453	0.0108729	Q13501, Q96L92, Q9UN37, Q6IAA8, P61026, Q9NZN4	383	68	19416	4.47305	1	0.252148	0.245417
GOBP	GO:0006915	apoptotic process	22	5.6266	0.0115203	P02771, Q13501, Q07021, Q9HB90, P80188, O00220, P12236, P19447, O14737, Q04721, Q9NR09, P09382, Q15121, Q9BX68, Q9NQC3, O14763, P07996, P21796, O75509	383	620	19416	1.79884	1	0.264642	0.257577
GOBP	GO:0044597	daunorubicin metabolic process	3	0.767263	0.0126841	P52895, P15121, P42330	383	9	19416	16.8982	1	0.283355	0.275791
GOBP	GO:0010042	response to manganese ion	3	0.767263	0.0126841	Q13443, P04179	383	9	19416	16.8982	1	0.283355	0.275791
GOBP	GO:0110076	negative regulation of ferroptosis	3	0.767263	0.0126841	Q13501, P15559, P02794	383	9	19416	16.8982	1	0.283355	0.275791
GOBP	GO:0006541	glutamine metabolic process	4	1.02302	0.014047	P27708, O94925, Q9NQR4, Q92820	383	26	19416	7.79916	1	0.308148	0.299922
GOBP	GO:0045022	early endosome to late endosome transport	4	1.02302	0.014047	A4D1P6, Q15075, Q562E7, P51149	383	26	19416	7.79916	1	0.308148	0.299922
GOBP	GO:0002437	inflammatory response to antigenic stimulus	4	1.02302	0.0155767	Q04721	383	27	19416	7.5103	1	0.322958	0.314337
GOBP	GO:0032967	positive regulation of collagen biosynthetic process	4	1.02302	0.0155767	P08670, P30044, P01137, P08697	383	27	19416	7.5103	1	0.322958	0.314337
GOBP	GO:0035902	response to immobilization stress	4	1.02302	0.0155767	P06744, P01137, P04179	383	27	19416	7.5103	1	0.322958	0.314337
GOBP	GO:0019371	cyclooxygenase pathway	3	0.767263	0.0156505	P42330, Q9H7Z7, Q15185	383	10	19416	15.2084	1	0.322958	0.314337
GOBP	GO:0044598	doxorubicin metabolic process	3	0.767263	0.0156505	P52895, P15121, P42330	383	10	19416	15.2084	1	0.322958	0.314337
GOBP	GO:0017038	protein import	3	0.767263	0.0156505	P13473, P02649, P10909	383	10	19416	15.2084	1	0.322958	0.314337
GOBP	GO:0090150	establishment of protein localization to membrane	3	0.767263	0.0156505	P61026, O15118	383	10	19416	15.2084	1	0.322958	0.314337
GOBP	GO:0031424	keratinization	6	1.53453	0.0178793	P05787, P35908, P02538, Q6KB66, P13647, P04264	383	77	19416	3.95022	1	0.365849	0.356083
GOBP	GO:0060445	branching involved in salivary gland morphogenesis	3	0.767263	0.0188821	O15230, Q14118, P21980	383	11	19416	13.8258	1	0.368306	0.358475
GOBP	GO:1905146	lysosomal protein catabolic process	3	0.767263	0.0188821	P13473, O14773, Q13286	383	11	19416	13.8258	1	0.368306	0.358475
GOBP	GO:0070934	CRD-mediated mRNA stabilization	3	0.767263	0.0188821	O00425, O75534, Q9Y6M1	383	11	19416	13.8258	1	0.368306	0.358475
GOBP	GO:2000353	positive regulation of endothelial cell apoptotic process	4	1.02302	0.0189069	P42330, P01137, P07996, Q4KMQ2	383	29	19416	6.99235	1	0.368306	0.358475
GOBP	GO:0050807	regulation of synapse organization	4	1.02302	0.0189069	P46934, P02649, Q14118, Q71U36	383	29	19416	6.99235	1	0.368306	0.358475
GOBP	GO:0001778	plasma membrane repair	4	1.02302	0.0189069	Q9UN37, Q9NVJ2, Q9NZM1, P35579	383	29	19416	6.99235	1	0.368306	0.358475
GOBP	GO:0014823	response to activity	5	1.27877	0.0202623	P31930, P04040, P08572, P04179	383	53	19416	4.7825	1	0.391576	0.381124
GOBP	GO:0045672	positive regulation of osteoclast differentiation	4	1.02302	0.020708	Q04721	383	30	19416	6.75927	1	0.397039	0.386441
GOBP	GO:0043534	blood vessel endothelial cell migration	3	0.767263	0.0223672	P35579, Q13286, P07203	383	12	19416	12.6736	1	0.422202	0.410932
GOBP	GO:0009650	UV protection	3	0.767263	0.0223672	P04040, P19447, P07203	383	12	19416	12.6736	1	0.422202	0.410932
GOBP	GO:0051602	response to electrical stimulus	4	1.02302	0.0226	Q99996, P15559, P04179	383	31	19416	6.54123	1	0.423316	0.412016
GOBP	GO:0045727	positive regulation of translation	6	1.53453	0.0228246	Q71RC2, P42345, O75534, P62701, P78527, P07996	383	82	19416	3.70935	1	0.424258	0.412933
GOBP	GO:1902600	proton transmembrane transport	9	2.30179	0.0234779	P31930, P28331, O75489, P14854, P61421, P05023, Q9UI12, P05026, P06576	383	176	19416	2.59233	1	0.433096	0.421535
GOBP	GO:0032418	lysosome localization	4	1.02302	0.024583	Q6IAA8, Q9NVJ2, P35579, Q86T03	383	32	19416	6.33681	1	0.450072	0.438058
GOBP	GO:0032496	response to lipopolysaccharide	8	2.04604	0.0247934	P32119, Q13151, P09543, P15559, P30048, P04179, P07203	383	145	19416	2.79694	1	0.450536	0.43851
GOBP	GO:0009267	cellular response to starvation	6	1.53453	0.0250272	P13473, P42345, Q9HB90, P42330, P02768, P04062	383	84	19416	3.62104	1	0.451416	0.439366
GOBP	GO:0016241	regulation of macroautophagy	5	1.27877	0.0257249	P42345, P46934, P04062, P61421, Q9UI12	383	57	19416	4.44689	1	0.460589	0.448294
GOBP	GO:0086009	membrane repolarization	3	0.767263	0.0260946	P54709, P05023, P05026	383	13	19416	11.6987	1	0.463799	0.451418
GOBP	GO:0048026	positive regulation of mRNA splicing, via spliceosome	4	1.02302	0.0266568	P19338, P62995, Q13595, Q9Y2W1	383	33	19416	6.14479	1	0.466974	0.454508
GOBP	GO:0051276	chromosome organization	4	1.02302	0.0266568	Q9Y265, Q9NTJ3, O75531, Q9Y230	383	33	19416	6.14479	1	0.466974	0.454508
GOBP	GO:0032024	positive regulation of insulin secretion	5	1.27877	0.0287567	Q13148, Q86V21, O60488, P08237, P02753	383	59	19416	4.29615	1	0.491145	0.478034
GOBP	GO:0007219	Notch signaling pathway	7	1.79028	0.0292549	Q04721, Q92542, P01137, P09525	383	118	19416	3.0073	1	0.491145	0.478034
GOBP	GO:0006412	translation	10	2.55754	0.0298803	Q13765, Q71RC2, O00425, P32969, P63173, E9PAV3, P68104, P62829, P62701, Q9P015, Q15025	383	219	19416	2.31482	1	0.491145	0.478034
GOBP	GO:0055119	relaxation of cardiac muscle	3	0.767263	0.0300536	P06396, P05023, P05026	383	14	19416	10.8631	1	0.491145	0.478034
GOBP	GO:0006002	fructose 6-phosphate metabolic process	3	0.767263	0.0300536	P06744, P08237, Q01813	383	14	19416	10.8631	1	0.491145	0.478034
GOBP	GO:0032367	intracellular cholesterol transport	3	0.767263	0.0300536	Q9UN37, O15118	383	14	19416	10.8631	1	0.491145	0.478034
GOBP	GO:0042987	amyloid precursor protein catabolic process	3	0.767263	0.0300536	Q13443, Q92542, Q13286	383	14	19416	10.8631	1	0.491145	0.478034
GOBP	GO:0097284	hepatocyte apoptotic process	3	0.767263	0.0300536	P05787, P06396, P05783	383	14	19416	10.8631	1	0.491145	0.478034
GOBP	GO:0051014	actin filament severing	3	0.767263	0.0300536	P40121, O95425, P06396	383	14	19416	10.8631	1	0.491145	0.478034
GOBP	GO:0010269	response to selenium ion	3	0.767263	0.0300536	P04179, P07203	383	14	19416	10.8631	1	0.491145	0.478034
GOBP	GO:0000723	telomere maintenance	5	1.27877	0.0303489	P27695, Q9Y265, Q15185, Q9Y230, P78527	383	60	19416	4.22454	1	0.492663	0.479512
GOBP	GO:0051402	neuron apoptotic process	6	1.53453	0.0324352	P04062, Q71U36, Q92542, P01137, O75509, P07203	383	90	19416	3.37963	1	0.523044	0.509082
GOBP	GO:0006099	tricarboxylic acid cycle	4	1.02302	0.0334206	O75390, P40926, P21399, P48735	383	36	19416	5.63272	1	0.530949	0.516776
GOBP	GO:0014044	Schwann cell development	3	0.767263	0.0342337	P62993, Q02750, P11047	383	15	19416	10.1389	1	0.530949	0.516776
GOBP	GO:0036376	sodium ion export across plasma membrane	3	0.767263	0.0342337	P54709, P05023, P05026	383	15	19416	10.1389	1	0.530949	0.516776
GOBP	GO:0030007	intracellular potassium ion homeostasis	3	0.767263	0.0342337	P54709, P05023, P05026	383	15	19416	10.1389	1	0.530949	0.516776
GOBP	GO:1902230	negative regulation of intrinsic apoptotic signaling pathway in response to DNA damage	3	0.767263	0.0342337	P13693, Q96K76, P10909	383	15	19416	10.1389	1	0.530949	0.516776
GOBP	GO:0042448	progesterone metabolic process	3	0.767263	0.0342337	P02771, P52895, P42330	383	15	19416	10.1389	1	0.530949	0.516776
GOBP	GO:0045785	positive regulation of cell adhesion	5	1.27877	0.0354322	Q07021, P07942, P21980, Q13277, P11047	383	63	19416	4.02337	1	0.537603	0.523253
GOBP	GO:0007528	neuromuscular junction development	4	1.02302	0.0358547	P02462, P46934, P11047, Q96JI7	383	37	19416	5.48049	1	0.537603	0.523253
GOBP	GO:0006641	triglyceride metabolic process	4	1.02302	0.0358547	P02749, P02649, P04040, P07203	383	37	19416	5.48049	1	0.537603	0.523253
GOBP	GO:0048709	oligodendrocyte differentiation	4	1.02302	0.0358547	P04004, P42345, Q07955, P09543	383	37	19416	5.48049	1	0.537603	0.523253
GOBP	GO:0009887	animal organ morphogenesis	7	1.79028	0.0360152	P07942, Q04721, P39060, P11047	383	124	19416	2.86179	1	0.537603	0.523253
GOBP	GO:0030036	actin cytoskeleton organization	10	2.55754	0.0370491	Q14315, Q14247, P62993, P78310, Q16658, O75369, Q96PY5, P35579, Q13286, Q9UL63	383	228	19416	2.22344	1	0.537603	0.523253
GOBP	GO:0071230	cellular response to amino acid stimulus	5	1.27877	0.0372295	P02462, P42345, Q9HB90, Q6IAA8, Q9UHA4	383	64	19416	3.96051	1	0.537603	0.523253
GOBP	GO:0042552	myelination	5	1.27877	0.0372295	P06865, P62993, P01137, Q02750, O75509	383	64	19416	3.96051	1	0.537603	0.523253
GOBP	GO:0055093	response to hyperoxia	3	0.767263	0.0386246	P04040, P04179	383	16	19416	9.50522	1	0.537603	0.523253
GOBP	GO:0090385	phagosome-lysosome fusion	3	0.767263	0.0386246	Q9NVJ2, Q13286, P51149	383	16	19416	9.50522	1	0.537603	0.523253
GOBP	GO:0042176	regulation of protein catabolic process	3	0.767263	0.0386246	A4D1P6, O43242, Q99460	383	16	19416	9.50522	1	0.537603	0.523253
GOBP	GO:2000900	cyclodextrin metabolic process	2	0.511509	0.0389629	O15118	383	2	19416	50.6945	1	0.537603	0.523253
GOBP	GO:0061692	cellular detoxification of hydrogen peroxide	2	0.511509	0.0389629	P04040, P10599	383	2	19416	50.6945	1	0.537603	0.523253
GOBP	GO:0048773	erythrophore differentiation	2	0.511509	0.0389629	P04179	383	2	19416	50.6945	1	0.537603	0.523253
GOBP	GO:1903923	positive regulation of protein processing in phagocytic vesicle	2	0.511509	0.0389629	P06396, P35579	383	2	19416	50.6945	1	0.537603	0.523253
GOBP	GO:0015850	organic hydroxy compound transport	2	0.511509	0.0389629	O15118	383	2	19416	50.6945	1	0.537603	0.523253
GOBP	GO:1902998	positive regulation of neurofibrillary tangle assembly	2	0.511509	0.0389629	P02649, P10909	383	2	19416	50.6945	1	0.537603	0.523253
GOBP	GO:0003069	acetylcholine-mediated vasodilation involved in regulation of systemic arterial blood pressure	2	0.511509	0.0389629	P04179	383	2	19416	50.6945	1	0.537603	0.523253
GOBP	GO:1903334	positive regulation of protein folding	2	0.511509	0.0389629	Q9Y2G5, P28799	383	2	19416	50.6945	1	0.537603	0.523253
GOBP	GO:0042776	proton motive force-driven mitochondrial ATP synthesis	5	1.27877	0.0390784	P28331, O75489, O14561, Q86Y39, P06576	383	65	19416	3.89958	1	0.537603	0.523253
GOBP	GO:0010595	positive regulation of endothelial cell migration	5	1.27877	0.0409788	P06744, P35613, P07996, P27797, P28799	383	66	19416	3.84049	1	0.552066	0.537329
GOBP	GO:0033627	cell adhesion mediated by integrin	4	1.02302	0.0409883	P04004, P08648, Q13443, P05362	383	39	19416	5.19944	1	0.552066	0.537329
GOBP	GO:2001237	negative regulation of extrinsic apoptotic signaling pathway	4	1.02302	0.0409883	Q14247, Q8TDY2, Q9NR09, P07996	383	39	19416	5.19944	1	0.552066	0.537329
GOBP	GO:0031175	neuron projection development	7	1.79028	0.0410365	P07942, P46934, Q96N67, P08670, P02649, P46821, Q13277	383	128	19416	2.77236	1	0.552066	0.537329
GOBP	GO:0034976	response to endoplasmic reticulum stress	6	1.53453	0.0426451	Q13148, O75955, P35443, P13667, O14763, P07996	383	97	19416	3.13574	1	0.568822	0.553638
GOBP	GO:0030216	keratinocyte differentiation	5	1.27877	0.0429308	Q13443, P42330, P13645, Q02750, P29317	383	67	19416	3.78317	1	0.568822	0.553638
GOBP	GO:0048266	behavioral response to pain	3	0.767263	0.0432164	P42345, P35443, P07996	383	17	19416	8.94609	1	0.568822	0.553638
GOBP	GO:0097242	amyloid-beta clearance	3	0.767263	0.0432164	Q07954, P01024, P10909	383	17	19416	8.94609	1	0.568822	0.553638
GOBP	GO:0009725	response to hormone	4	1.02302	0.0436864	P16035, P36776, P15559, P07203	383	40	19416	5.06945	1	0.568858	0.553673
GOBP	GO:0030326	embryonic limb morphogenesis	4	1.02302	0.0436864	Q04721	383	40	19416	5.06945	1	0.568858	0.553673
GOBP	GO:0006511	ubiquitin-dependent protein catabolic process	10	2.55754	0.0445823	Q9H0E2, Q13501, O43242, P46934, Q14258, Q14669, P35998, Q63HN8, Q562E7, Q15386	383	236	19416	2.14807	1	0.577436	0.562022
GOBP	GO:0006879	intracellular iron ion homeostasis	5	1.27877	0.0449345	P02792, P00450, P61421, P21399, P02794	383	68	19416	3.72754	1	0.577721	0.5623
GOBP	GO:0031647	regulation of protein stability	7	1.79028	0.0450789	P13473, Q13148, P10619, Q9H270, Q96K76, P39656, P48449	383	131	19416	2.70887	1	0.577721	0.5623
GOBP	GO:0017148	negative regulation of translation	6	1.53453	0.0458794	P19338, O00425, Q8NC51, Q9Y6M1, P27797, P21399	383	99	19416	3.07239	1	0.584902	0.569289
GOBP	GO:0007409	axonogenesis	6	1.53453	0.0475499	O75955, Q96N67, P09543, P61026, P46821, Q96JI7	383	100	19416	3.04167	1	0.596323	0.580405
GOBP	GO:0019076	viral release from host cell	3	0.767263	0.0479997	Q14258, Q9UN37, P51149	383	18	19416	8.44909	1	0.596323	0.580405
GOBP	GO:0043403	skeletal muscle tissue regeneration	3	0.767263	0.0479997	Q13765, E9PAV3, Q14118, P07203	383	18	19416	8.44909	1	0.596323	0.580405
GOBP	GO:0008206	bile acid metabolic process	3	0.767263	0.0479997	P09110, O15118	383	18	19416	8.44909	1	0.596323	0.580405
GOBP	GO:0006754	ATP biosynthetic process	3	0.767263	0.0479997	P04075, P01137, P06576	383	18	19416	8.44909	1	0.596323	0.580405
GOBP	GO:0050679	positive regulation of epithelial cell proliferation	5	1.27877	0.0490962	P07942, P22392, P01137, P11047, P28799	383	70	19416	3.62104	1	0.606849	0.59065
GOBP	GO:0070374	positive regulation of ERK1 and ERK2 cascade	9	2.30179	0.0504435	Q04721, P02649, P05362, P01137, Q02750, P08697	383	205	19416	2.22561	1	0.620354	0.603794
GOBP	GO:0032092	positive regulation of protein binding	4	1.02302	0.0522958	P04004, O75955, Q07954, Q96D46	383	43	19416	4.71577	1	0.636702	0.619706
GOBP	GO:0060048	cardiac muscle contraction	4	1.02302	0.0522958	P42345, P10253, P05026, P46734	383	43	19416	4.71577	1	0.636702	0.619706
GOBP	GO:0008631	intrinsic apoptotic signaling pathway in response to oxidative stress	3	0.767263	0.0529652	P04179, P07203	383	19	19416	8.0044	1	0.63731	0.620297
GOBP	GO:1902176	negative regulation of oxidative stress-induced intrinsic apoptotic signaling pathway	3	0.767263	0.0529652	P04179, P07203	383	19	19416	8.0044	1	0.63731	0.620297
GOBP	GO:0016236	macroautophagy	5	1.27877	0.0534632	Q13501, P42345, Q9UN37, O15118	383	72	19416	3.52045	1	0.63731	0.620297
GOBP	GO:0006631	fatty acid metabolic process	6	1.53453	0.0545885	Q86V21, P07108, P40939, O60488, P01024, Q99714	383	104	19416	2.92468	1	0.63731	0.620297
GOBP	GO:0048870	cell motility	4	1.02302	0.055334	Q14247, Q16658, Q02750, P29317	383	44	19416	4.60859	1	0.63731	0.620297
GOBP	GO:0030335	positive regulation of cell migration	11	2.8133	0.0567253	P08648, P07942, Q13443, Q15654, P43121, P01137, P29317, P07996, P28799, P04179	383	285	19416	1.95663	1	0.63731	0.620297
GOBP	GO:0061740	protein targeting to lysosome involved in chaperone-mediated autophagy	2	0.511509	0.0578728	P13473, P10909	383	3	19416	33.7963	1	0.63731	0.620297
GOBP	GO:1903288	positive regulation of potassium ion import across plasma membrane	2	0.511509	0.0578728	P54709, P05026	383	3	19416	33.7963	1	0.63731	0.620297
GOBP	GO:0071000	response to magnetism	2	0.511509	0.0578728	P04179	383	3	19416	33.7963	1	0.63731	0.620297
GOBP	GO:1902631	negative regulation of membrane hyperpolarization	2	0.511509	0.0578728	P04179	383	3	19416	33.7963	1	0.63731	0.620297
GOBP	GO:0000350	generation of catalytic spliceosome for second transesterification step	2	0.511509	0.0578728	Q9ULR0	383	3	19416	33.7963	1	0.63731	0.620297
GOBP	GO:0097017	renal protein absorption	2	0.511509	0.0578728	P06396, Q96J84	383	3	19416	33.7963	1	0.63731	0.620297
GOBP	GO:0048524	positive regulation of viral process	2	0.511509	0.0578728	P51149, P27105	383	3	19416	33.7963	1	0.63731	0.620297
GOBP	GO:1900221	regulation of amyloid-beta clearance	2	0.511509	0.0578728	P02649, P10909	383	3	19416	33.7963	1	0.63731	0.620297
GOBP	GO:0070478	nuclear-transcribed mRNA catabolic process, 3'-5' exonucleolytic nonsense-mediated decay	2	0.511509	0.0578728	Q6PGP7, Q15477	383	3	19416	33.7963	1	0.63731	0.620297
GOBP	GO:0045200	establishment of neuroblast polarity	2	0.511509	0.0578728	Q96N67, P61026	383	3	19416	33.7963	1	0.63731	0.620297
GOBP	GO:0050921	positive regulation of chemotaxis	3	0.767263	0.0581038	P01137, Q13277, P07996	383	20	19416	7.60418	1	0.63731	0.620297
GOBP	GO:0005978	glycogen biosynthetic process	3	0.767263	0.0581038	P13807, Q15185, P11310	383	20	19416	7.60418	1	0.63731	0.620297
GOBP	GO:0009888	tissue development	3	0.767263	0.0581038	P07942, P10253, P11047	383	20	19416	7.60418	1	0.63731	0.620297
GOBP	GO:0051016	barbed-end actin filament capping	3	0.767263	0.0581038	P40121, O95425, P06396	383	20	19416	7.60418	1	0.63731	0.620297
GOBP	GO:0003094	glomerular filtration	3	0.767263	0.0581038	Q12965, P43121, Q96J84	383	20	19416	7.60418	1	0.63731	0.620297
GOBP	GO:0045807	positive regulation of endocytosis	3	0.767263	0.0581038	O75955, Q07954, P02649	383	20	19416	7.60418	1	0.63731	0.620297
GOBP	GO:0071364	cellular response to epidermal growth factor stimulus	4	1.02302	0.0584546	P19338, P27708, P68104, P56192	383	45	19416	4.50618	1	0.638283	0.621244
GOBP	GO:1900026	positive regulation of substrate adhesion-dependent cell spreading	4	1.02302	0.0616565	Q07021, P60903, Q13418, P27797	383	46	19416	4.40822	1	0.665499	0.647734
GOBP	GO:0045429	positive regulation of nitric oxide biosynthetic process	4	1.02302	0.0616565	P02649, P10909, P04179	383	46	19416	4.40822	1	0.665499	0.647734
GOBP	GO:0001666	response to hypoxia	8	2.04604	0.062724	P36776, P04040, P01137, P11166, P07996, P19447, P04179	383	178	19416	2.27841	1	0.665499	0.647734
GOBP	GO:0071260	cellular response to mechanical stimulus	5	1.27877	0.0628074	Q14118, O00220, P01137, O14763, P11166	383	76	19416	3.33517	1	0.665499	0.647734
GOBP	GO:0061621	canonical glycolysis	3	0.767263	0.0634069	P08237, Q01813, P09104	383	21	19416	7.24207	1	0.665499	0.647734
GOBP	GO:0006693	prostaglandin metabolic process	3	0.767263	0.0634069	P52895, P15121, P42330	383	21	19416	7.24207	1	0.665499	0.647734
GOBP	GO:0038202	TORC1 signaling	3	0.767263	0.0634069	P42345, Q6IAA8, Q9UHA4	383	21	19416	7.24207	1	0.665499	0.647734
GOBP	GO:0008154	actin polymerization or depolymerization	3	0.767263	0.0634069	P40121, O95425, P06396	383	21	19416	7.24207	1	0.665499	0.647734
GOBP	GO:0042953	lipoprotein transport	3	0.767263	0.0634069	P04114, O15260, Q07954	383	21	19416	7.24207	1	0.665499	0.647734
GOBP	GO:0007229	integrin-mediated signaling pathway	6	1.53453	0.0641899	P08648, Q13443, O15230, P22392, Q13418, P35579	383	109	19416	2.79052	1	0.667959	0.650128
GOBP	GO:1990830	cellular response to leukemia inhibitory factor	6	1.53453	0.0641899	P19338, Q14258, P84103, P05362, Q9P015, Q01813	383	109	19416	2.79052	1	0.667959	0.650128
GOBP	GO:0006094	gluconeogenesis	4	1.02302	0.0649384	P06744, P40926, P02753, P09104	383	47	19416	4.31443	1	0.670021	0.652135
GOBP	GO:0045995	regulation of embryonic development	4	1.02302	0.0649384	Q9Y265, O15230, Q14669, Q9Y230	383	47	19416	4.31443	1	0.670021	0.652135
GOBP	GO:0006883	intracellular sodium ion homeostasis	3	0.767263	0.0688661	P54709, P05023, P05026	383	22	19416	6.91289	1	0.70478	0.685967
GOBP	GO:0050885	neuromuscular process controlling balance	4	1.02302	0.0717372	P06865, O14773, P10253, Q13286	383	49	19416	4.13833	1	0.70478	0.685967
GOBP	GO:0007565	female pregnancy	5	1.27877	0.0729517	P08648, Q9UIQ6, P27708, P01137, P11166	383	80	19416	3.16841	1	0.70478	0.685967
GOBP	GO:0006508	proteolysis	18	4.60358	0.0734624	P07711, Q9UIQ6, P10619, P07339, Q13443, Q13867, P07858, P36776, Q96K76, P35998, O14773, P48556, P21980, Q92542, P09871, Q9NZP8, P43686, P42785	383	586	19416	1.55717	1	0.70478	0.685967
GOBP	GO:0009311	oligosaccharide metabolic process	3	0.767263	0.0744732	P0DTE7, P0DTE8, P0DUB6	383	23	19416	6.61233	1	0.70478	0.685967
GOBP	GO:0048260	positive regulation of receptor-mediated endocytosis	3	0.767263	0.0744732	P04004, P01024, P10909	383	23	19416	6.61233	1	0.70478	0.685967
GOBP	GO:0071404	cellular response to low-density lipoprotein particle stimulus	3	0.767263	0.0744732	P01137, O15118	383	23	19416	6.61233	1	0.70478	0.685967
GOBP	GO:0022904	respiratory electron transport chain	3	0.767263	0.0744732	P04062, P04179	383	23	19416	6.61233	1	0.70478	0.685967
GOBP	GO:0030838	positive regulation of actin filament polymerization	4	1.02302	0.0752516	P42345, Q14247, P62993, Q96J84	383	50	19416	4.05556	1	0.70478	0.685967
GOBP	GO:0006635	fatty acid beta-oxidation	4	1.02302	0.0752516	P40939, P09110, P11310, Q99714	383	50	19416	4.05556	1	0.70478	0.685967
GOBP	GO:0043536	positive regulation of blood vessel endothelial cell migration	4	1.02302	0.0752516	P01137, P07996, P46734, P06576	383	50	19416	4.05556	1	0.70478	0.685967
GOBP	GO:0008544	epidermis development	5	1.27877	0.0756104	P35527, P35908, P13647, P13645, Q14254	383	81	19416	3.12929	1	0.70478	0.685967
GOBP	GO:0001933	negative regulation of protein phosphorylation	5	1.27877	0.0756104	Q13148, Q16625, P01137, P78527, Q96J84	383	81	19416	3.12929	1	0.70478	0.685967
GOBP	GO:0048009	insulin-like growth factor receptor signaling pathway	5	1.27877	0.0756104	P11717, P62993, Q02750, P29317, Q9NZV1	383	81	19416	3.12929	1	0.70478	0.685967
GOBP	GO:0007015	actin filament organization	7	1.79028	0.0763134	Q9NYL9, P57737, Q12965, Q16658, P04075, P06396, Q16643	383	150	19416	2.36574	1	0.70478	0.685967
GOBP	GO:0021859	pyramidal neuron differentiation	2	0.511509	0.0764115	P04062, Q71U36	383	4	19416	25.3473	1	0.70478	0.685967
GOBP	GO:1905686	positive regulation of plasma membrane repair	2	0.511509	0.0764115	P60903, Q09666	383	4	19416	25.3473	1	0.70478	0.685967
GOBP	GO:1904772	response to tetrachloromethane	2	0.511509	0.0764115	P11717, P15559	383	4	19416	25.3473	1	0.70478	0.685967
GOBP	GO:1905932	positive regulation of vascular associated smooth muscle cell differentiation involved in phenotypic switching	2	0.511509	0.0764115	P04179	383	4	19416	25.3473	1	0.70478	0.685967
GOBP	GO:0071395	cellular response to jasmonic acid stimulus	2	0.511509	0.0764115	P52895, P42330	383	4	19416	25.3473	1	0.70478	0.685967
GOBP	GO:1905049	negative regulation of metallopeptidase activity	2	0.511509	0.0764115	P16035, Q07954	383	4	19416	25.3473	1	0.70478	0.685967
GOBP	GO:0032365	intracellular lipid transport	2	0.511509	0.0764115	O15118	383	4	19416	25.3473	1	0.70478	0.685967
GOBP	GO:0051599	response to hydrostatic pressure	2	0.511509	0.0764115	P05787, P39060	383	4	19416	25.3473	1	0.70478	0.685967
GOBP	GO:0003032	detection of oxygen	2	0.511509	0.0764115	P04179	383	4	19416	25.3473	1	0.70478	0.685967
GOBP	GO:0051651	maintenance of location in cell	2	0.511509	0.0764115	P06865, P02649	383	4	19416	25.3473	1	0.70478	0.685967
GOBP	GO:0048284	organelle fusion	2	0.511509	0.0764115	Q9H270, Q9P253	383	4	19416	25.3473	1	0.70478	0.685967
GOBP	GO:0070125	mitochondrial translational elongation	2	0.511509	0.0764115	P49411, Q96RP9	383	4	19416	25.3473	1	0.70478	0.685967
GOBP	GO:0002265	astrocyte activation involved in immune response	2	0.511509	0.0764115	Q07954, P28799	383	4	19416	25.3473	1	0.70478	0.685967
GOBP	GO:0042632	cholesterol homeostasis	6	1.53453	0.076881	P04114, P02649, Q6IAA8, P62633, O15118	383	115	19416	2.64493	1	0.706435	0.687577
GOBP	GO:0001525	angiogenesis	10	2.55754	0.0786866	P19338, P08648, Q03169, P43121, P39060, P08572, Q63HN8, P35613, P35579, P06576	383	264	19416	1.92025	1	0.719015	0.699822
GOBP	GO:0006096	glycolytic process	4	1.02302	0.0788407	P06744, P04075, P08237, P09104	383	51	19416	3.97604	1	0.719015	0.699822
GOBP	GO:0030301	cholesterol transport	3	0.767263	0.0802202	P04114, O15118	383	24	19416	6.33681	1	0.723468	0.704155
GOBP	GO:0010596	negative regulation of endothelial cell migration	3	0.767263	0.0802202	P02749, P02649, P07996	383	24	19416	6.33681	1	0.723468	0.704155
GOBP	GO:0051131	chaperone-mediated protein complex assembly	3	0.767263	0.0802202	P36776, Q15185, P10909	383	24	19416	6.33681	1	0.723468	0.704155
GOBP	GO:0006486	protein glycosylation	6	1.53453	0.0813912	P04843, Q9BXS4, Q08379, P39656, O15118	383	117	19416	2.59972	1	0.731228	0.711709
GOBP	GO:0008284	positive regulation of cell population proliferation	16	4.09207	0.0816814	P52895, P62829, Q13418, P51532, Q9NWU2, P30048, P42330, Q9NR09, P02538, P62701, P01137, Q13277, P62633, P27797, P07996, P42830	383	511	19416	1.5873	1	0.731228	0.711709
GOBP	GO:0034446	substrate adhesion-dependent cell spreading	4	1.02302	0.0825032	P07942, O15230, Q13418, P11047	383	52	19416	3.89958	1	0.73588	0.716236
GOBP	GO:0050731	positive regulation of peptidyl-tyrosine phosphorylation	5	1.27877	0.0838744	P04004, P08648, P42345, P35443, P01137	383	84	19416	3.01753	1	0.74538	0.725483
GOBP	GO:0001836	release of cytochrome c from mitochondria	3	0.767263	0.0860997	P10909, P04179	383	25	19416	6.08334	1	0.749257	0.729257
GOBP	GO:0042327	positive regulation of phosphorylation	3	0.767263	0.0860997	Q15185, Q13418, P07996	383	25	19416	6.08334	1	0.749257	0.729257
GOBP	GO:0061351	neural precursor cell proliferation	3	0.767263	0.0860997	Q9UBD5, Q13418, Q16643	383	25	19416	6.08334	1	0.749257	0.729257
GOBP	GO:0007020	microtubule nucleation	3	0.767263	0.0860997	Q99996, Q9BSJ2, Q08379	383	25	19416	6.08334	1	0.749257	0.729257
GOBP	GO:0061744	motor behavior	3	0.767263	0.0860997	P04062, Q71U36, Q96JI7	383	25	19416	6.08334	1	0.749257	0.729257
GOBP	GO:0043524	negative regulation of neuron apoptotic process	7	1.79028	0.0861569	P06744, P04062, P28799, Q13286, P10909, P04179	383	155	19416	2.28943	1	0.749257	0.729257
GOBP	GO:1904263	positive regulation of TORC1 signaling	4	1.02302	0.0900426	Q9HB90, Q6IAA8, Q9UHA4, Q86T03	383	54	19416	3.75515	1	0.766078	0.745628
GOBP	GO:0000956	nuclear-transcribed mRNA catabolic process	3	0.767263	0.092104	Q6PGP7, Q9Y2W1, Q9UKD2	383	26	19416	5.84937	1	0.766078	0.745628
GOBP	GO:0008104	protein localization	7	1.79028	0.092383	Q13501, O60888, Q9HB90, Q6IAA8, Q6ZNJ1, Q9UHA4, P19447	383	158	19416	2.24596	1	0.766078	0.745628
GOBP	GO:0010629	negative regulation of gene expression	11	2.8133	0.0929909	Q13148, Q04721, Q07954, P02649, P30040, Q16625, P01137, Q14254	383	314	19416	1.77592	1	0.766078	0.745628
GOBP	GO:0099638	endosome to plasma membrane protein transport	2	0.511509	0.0945864	Q14108, P51149	383	5	19416	20.2778	1	0.766078	0.745628
GOBP	GO:0006101	citrate metabolic process	2	0.511509	0.0945864	O75390, P21399	383	5	19416	20.2778	1	0.766078	0.745628
GOBP	GO:1905908	positive regulation of amyloid fibril formation	2	0.511509	0.0945864	P02649, P10909	383	5	19416	20.2778	1	0.766078	0.745628
GOBP	GO:0071402	cellular response to lipoprotein particle stimulus	2	0.511509	0.0945864	P04114, P02649	383	5	19416	20.2778	1	0.766078	0.745628
GOBP	GO:1903416	response to glycoside	2	0.511509	0.0945864	P05023, P27797	383	5	19416	20.2778	1	0.766078	0.745628
GOBP	GO:0006225	UDP biosynthetic process	2	0.511509	0.0945864	P27708, P30085	383	5	19416	20.2778	1	0.766078	0.745628
GOBP	GO:1905037	autophagosome organization	2	0.511509	0.0945864	P04062, Q96JI7	383	5	19416	20.2778	1	0.766078	0.745628
GOBP	GO:1904714	regulation of chaperone-mediated autophagy	2	0.511509	0.0945864	P10619, P68104	383	5	19416	20.2778	1	0.766078	0.745628
GOBP	GO:0010729	positive regulation of hydrogen peroxide biosynthetic process	2	0.511509	0.0945864	P04179	383	5	19416	20.2778	1	0.766078	0.745628
GOBP	GO:0044857	plasma membrane raft organization	2	0.511509	0.0945864	O75955, Q13286	383	5	19416	20.2778	1	0.766078	0.745628
GOBP	GO:0051668	localization within membrane	2	0.511509	0.0945864	P61026, Q96JI7	383	5	19416	20.2778	1	0.766078	0.745628
GOBP	GO:0035900	response to isolation stress	2	0.511509	0.0945864	P04179	383	5	19416	20.2778	1	0.766078	0.745628
GOBP	GO:0045684	positive regulation of epidermis development	2	0.511509	0.0945864	P35908, P13645	383	5	19416	20.2778	1	0.766078	0.745628
GOBP	GO:0071799	cellular response to prostaglandin D stimulus	2	0.511509	0.0945864	P52895, P42330	383	5	19416	20.2778	1	0.766078	0.745628
GOBP	GO:0045321	leukocyte activation	2	0.511509	0.0945864	Q9H0E2, P32119	383	5	19416	20.2778	1	0.766078	0.745628
GOBP	GO:0030185	nitric oxide transport	2	0.511509	0.0945864	P69905	383	5	19416	20.2778	1	0.766078	0.745628
GOBP	GO:0016477	cell migration	10	2.55754	0.0946979	P04004, P57737, P07942, Q13443, O15230, Q16658, Q96PY5, P29317, P07996, P11047	383	275	19416	1.84344	1	0.766078	0.745628
GOBP	GO:1903076	regulation of protein localization to plasma membrane	3	0.767263	0.0982262	Q13555, Q9UN37, Q13286	383	27	19416	5.63272	1	0.786779	0.765777
GOBP	GO:0048168	regulation of neuronal synaptic plasticity	3	0.767263	0.0982262	Q13555, P02649, Q16643	383	27	19416	5.63272	1	0.786779	0.765777
GOBP	GO:0072657	protein localization to membrane	3	0.767263	0.0982262	Q9HB90, P30419, Q6IAA8	383	27	19416	5.63272	1	0.786779	0.765777

## Sheet: exosome_GOCC_up_DEPs
Category	GO.cat	Term	Count	%	PValue	Genes	List Total	Pop Hits	Pop Total	Fold Enrichment	Bonferroni	Benjamini	FDR
GOCC	GO:0070062	extracellular exosome	193	49.3606	7.83198e-83	P53004, Q9H0E2, P04114, P07108, Q9Y265, P80188, P30085, P30086, P10599, Q8IV08, P11166, P11047, P38646, P13473, P62993, O75390, P62195, O00391, O14828, Q9BWS9, P39060, P61026, P61421, P05452, P07996, P01871, O15118, P28799, P27105, Q13765, P04004, P60903, P35527, P49411, Q9UHG3, P10768, Q9Y6X5, P78417, P0DUB6, P19338, P46934, P68104, P42330, P09382, P09543, P08572, P06396, Q9NZP8, P08697, Q9UI12,…	389	2242	20666	4.57329	4.29976e-80	4.29976e-80	3.69669e-80
GOCC	GO:0005829	cytosol	188	48.0818	1.24056e-19	P04114, P53004, Q9H0E2, Q71RC2, O00425, Q9BYX2, Q96L92, Q92616, Q15654, Q9Y265, O95714, P30085, P30086, Q96K76, P20839, P10599, Q96KP1, P11166, P42345, P62993, P62195, Q13085, Q15021, P61026, P46821, P00387, Q15025, P62633, Q9UL63, Q9BTU6, P57737, Q9UIQ6, P35527, P55795, P46020, P10768, Q08AM6, O75534, O75531, Q9H7Z7, Q96PY5, Q63HN8, P78417, P46934, Q99996, P63173, P68104, P42330, P09382, P48556,…	389	5576	20666	1.79119	6.81069e-17	3.40535e-17	2.92773e-17
GOCC	GO:0005765	lysosomal membrane	39	9.97442	1.94904e-16	P00450, Q14108, Q16625, Q9P253, Q8IV08, P51148, O75165, P10253, P51149, Q86T03, P13473, P42345, P04062, P61421, O15118, P28799, Q96JI7, Q13286, Q9BTU6, O75955, Q9UIQ6, P07339, Q9BXS4, Q9HB90, Q6IAA8, P11279, Q9NQX7, Q09666, Q9UHA4, Q562E7, Q8TCT8, P20645, Q07954, Q9H270, P08195, Q9NVJ2, Q92542, Q9UI12	389	401	20666	5.16686	1.21902e-13	2.77832e-14	2.38864e-14
GOCC	GO:0005764	lysosome	35	8.95141	2.37749e-16	P10619, Q8TDY2, Q9UN37, Q14108, Q9P253, O00584, P10253, P51149, P13473, P42345, P04062, Q9BWS9, P61026, O15118, P28799, Q13286, P06865, Q13501, P07711, Q9HAT2, P07339, Q9BXS4, Q9UHG3, Q9HB90, P07858, Q6IAA8, P11279, P34059, Q9NQX7, P15586, Q01459, Q9H270, Q9NVJ2, O14773	389	319	20666	5.82887	1.21902e-13	2.77832e-14	2.38864e-14
GOCC	GO:0016020	membrane	178	45.5243	2.53034e-16	Q71RC2, Q96L92, Q92616, Q9Y265, O95714, Q16625, Q96KP1, Q8IV08, P11166, P13473, P42345, O75390, P62195, Q9BWS9, Q15021, P61026, P61421, P00387, O15118, P28799, P48449, P27105, Q9BTU6, P60903, P57737, Q9UIQ6, P35527, P49411, P55795, P28331, Q9Y6X5, Q9H7Z7, Q63HN8, P19338, P68104, P09543, P08572, Q9BSJ2, P42695, Q9BSJ8, Q9UI12, P02794, P10619, P30626, Q9ULH0, Q9Y287, Q14108, O75369, P12236, Q13418,…	389	5475	20666	1.7272	1.21902e-13	2.77832e-14	2.38864e-14
GOCC	GO:0042470	melanosome	21	5.37084	5.54938e-15	O75955, P07339, P04843, P07858, P11279, P13667, P11166, P51148, P35613, P40121, P54709, P02649, P30040, P08195, O14773, P09543, Q92542, P05023, Q13277, Q92820, P27105	389	104	20666	10.7274	3.04756e-12	5.07768e-13	4.36551e-13
GOCC	GO:0005576	extracellular region	95	24.2967	4.10208e-14	P08758, Q9H0E2, P04114, P07942, Q14764, P80188, P20839, P10599, O00584, P51665, P11047, O00391, P02649, P04040, Q9BWS9, P02768, P39060, Q9Y5Z4, P00387, P05452, P69905, P07996, O75629, O15118, P01034, P28799, P06744, P04004, P60903, Q07021, O43242, P07711, P10646, P19021, P22392, Q14019, Q8IUR7, Q9H7Z7, P35443, O00232, Q9NQR4, P15586, P16035, P68104, P09382, P08572, P06396, P02753, P27797, P01024,…	389	2248	20666	2.24509	2.2491e-11	3.2172e-12	2.76597e-12
GOCC	GO:0005925	focal adhesion	37	9.46292	7.24277e-14	P08758, Q14247, Q15654, P32969, Q14108, O75369, Q13418, P35613, P35579, P38646, Q96N67, P04040, P21980, P61026, Q14254, Q14315, P11717, P08648, O75955, Q13443, O95425, P62829, Q14118, Q02750, Q09666, Q9UHA4, P63173, P08670, Q07954, P62701, P43121, P23458, Q92542, P05362, P06396, P29317, P27797	389	431	20666	4.5607	3.97402e-11	4.97035e-12	4.27323e-12
GOCC	GO:1904813	ficolin-1-rich granule lumen	21	5.37084	2.15251e-13	P06744, O43242, Q14764, P07339, P07858, Q14019, P22392, P20839, P17980, O00232, P51665, P35998, P15586, P16035, P68104, P04040, P04075, P06396, P04264, P01034, P02794	389	125	20666	8.92516	1.18184e-10	1.31303e-11	1.12887e-11
GOCC	GO:0005615	extracellular space	86	21.9949	2.72376e-13	P02771, P04114, P07942, P80188, P13667, O00584, P30044, Q12907, P11047, P13473, O00391, P02649, P04040, Q9BWS9, P02768, P39060, P15291, P05452, P69905, P07996, P01871, O75629, P01034, P28799, P27105, P06744, P04004, P60903, P07711, Q9UIQ6, P35527, Q13443, P10646, P35443, P0DUB6, P16035, P68104, P09382, P09543, P08572, P06396, P02753, Q9NZP8, P27797, P01024, P08697, P09104, P05543, P05787, Q12841,…	389	1986	20666	2.30052	1.49513e-10	1.49534e-11	1.28561e-11
GOCC	GO:0022624	proteasome accessory complex	10	2.55754	5.62736e-12	O43242, P62333, P62195, P48556, P62191, P17980, O00232, Q99460, P35998, P43686	389	17	20666	31.2506	3.08944e-09	2.80856e-10	2.41465e-10
GOCC	GO:0043202	lysosomal lumen	17	4.34783	4.09037e-11	P06865, P04114, P07711, P10619, P07339, Q14108, P34059, O00584, Q8IV08, P10253, P51884, P15586, P13473, P04062, O14773, Q9BWS9, Q8NHP8	389	98	20666	9.21573	2.24561e-08	1.87134e-09	1.60888e-09
GOCC	GO:0031902	late endosome membrane	20	5.11509	1.19234e-10	A4D1P6, Q9BXS4, Q9UN37, Q08AM6, Q14108, Q6IAA8, Q9P253, P11279, Q8IV08, Q9UHA4, Q562E7, Q8TCT8, P51149, Q86T03, P13473, Q9H270, Q9NVJ2, O15118, Q13286	389	156	20666	6.81102	6.54597e-08	5.03536e-09	4.32913e-09
GOCC	GO:0035578	azurophil granule lumen	16	4.09207	1.45453e-10	Q9H0E2, P02792, P10619, Q9H7Z7, P34059, P20839, Q99460, O00584, P15586, Q99536, Q9Y5Z4, P00387, O75629, P01024, Q92820, P28799	389	91	20666	9.34083	7.98536e-08	5.70383e-09	4.90384e-09
GOCC	GO:0035577	azurophil granule membrane	13	3.32481	8.18949e-10	O15260, Q6IAA8, P11279, P39656, P51148, P10253, O75165, P13473, Q8NF37, P15291, Q92542, P42785, P27105	389	59	20666	11.7057	4.49603e-07	2.99735e-08	2.57696e-08
GOCC	GO:0005788	endoplasmic reticulum lumen	26	6.64962	1.27923e-09	P04114, P02771, P07942, P00450, O15460, Q12841, P07108, P13667, O00584, P11047, O00391, P02649, P02768, P39060, P07996, P01034, P02462, P10768, Q14118, Q24JP5, P13674, P09382, P30040, P08572, P01024, P27797	389	312	20666	4.42716	7.02298e-07	4.38937e-08	3.77374e-08
GOCC	GO:0062023	collagen-containing extracellular matrix	29	7.41688	1.63052e-09	P08758, P07942, P51884, P11047, P02749, P02649, P39060, P21980, P01137, P04264, P05452, P07996, P04004, P02462, P60903, P07711, P07339, P07858, O15230, Q14118, P35443, P16035, P09382, P08572, P05362, P09525, P08697, P27797, P10909	389	391	20666	3.94029	8.95157e-07	5.26563e-08	4.5271e-08
GOCC	GO:0072562	blood microparticle	19	4.85934	3.00633e-09	P02771, P04004, P00450, P11166, P62195, P02649, P02768, P01137, P09871, P06396, P69905, P04264, Q9NZP8, P08697, P01024, P01871, P10909, P27105	389	168	20666	6.00829	1.65047e-06	9.1693e-08	7.88326e-08
GOCC	GO:0034774	secretory granule lumen	16	4.09207	4.76964e-09	P06744, O43242, Q14764, Q14019, P22392, P20839, P17980, O00232, P51665, P35998, P68104, P04040, P31949, P04075, P06396, P01024	389	116	20666	7.32772	2.61853e-06	1.37818e-07	1.18488e-07
GOCC	GO:0000502	proteasome complex	12	3.06905	9.16079e-09	O43242, P62333, P62195, P48556, P62191, P17980, O00232, Q99460, P51665, P35998, P43686, Q15386	389	58	20666	10.9916	5.02926e-06	2.51464e-07	2.16195e-07
GOCC	GO:0010008	endosome membrane	23	5.88235	3.43106e-08	Q9BTU6, P04114, P11717, A4D1P6, P07339, Q9Y287, Q9UN37, Q08AM6, Q14108, Q9P253, P11279, Q9UHA4, O75165, Q562E7, Q8TCT8, P51149, P13473, Q9H270, P61026, Q92542, Q9NZN4, P61421, Q9UI12	389	290	20666	4.21344	1.88364e-05	8.83328e-07	7.59437e-07
GOCC	GO:0008540	proteasome regulatory particle, base subcomplex	7	1.79028	3.53975e-08	P62333, P62195, P62191, P17980, Q99460, P35998, P43686	389	12	20666	30.9901	1.9433e-05	8.83328e-07	7.59437e-07
GOCC	GO:0005770	late endosome	17	4.34783	5.57027e-08	Q13501, P11717, Q8N3P4, Q9BXS4, Q9ULH0, Q9UN37, Q9P253, P11279, Q02750, Q8TCT8, P51149, P13473, P20645, Q9H270, Q9BWS9, P28799, Q13286	389	159	20666	5.68013	3.05803e-05	1.3296e-06	1.14312e-06
GOCC	GO:0005739	mitochondrion	65	16.624	7.9045e-08	P31930, P07108, P40926, P31937, P10599, P30044, Q9P015, P35613, P30048, P51149, P38646, O60888, O75390, O60488, P42704, Q13085, P04040, Q9Y5Z4, Q9NSE4, P00387, P27105, Q9BTU6, Q07021, P49411, Q08J23, P28331, P30837, O14561, P36776, Q9H7Z7, Q9NQR4, P13674, Q96RP9, Q16881, P04179, P07203, Q99714, P27695, O75489, Q8NCW5, P12236, P14854, Q9NS69, Q8NCN5, O94925, P21980, Q9BX68, P61604, Q16891, Q13148,…	389	1711	20666	2.01823	4.33947e-05	1.80815e-06	1.55455e-06
GOCC	GO:0005759	mitochondrial matrix	28	7.16113	9.34991e-08	P40926, P31937, O75489, Q8NCW5, P30044, P38646, P30048, Q8NCN5, O75390, P42704, O94925, Q9BX68, P61604, Q9NSE4, Q07021, P28331, P30837, O14561, P36776, Q6UB35, P11310, Q96RP9, Q99714, P04179, P48735, P06576, P07203	389	443	20666	3.35785	5.13297e-05	2.05324e-06	1.76526e-06
GOCC	GO:0042645	mitochondrial nucleoid	10	2.55754	4.00557e-07	P49411, P40939, P42704, P36776, P21796, P38646, Q99714, P04179, P06576	389	51	20666	10.4169	0.000219882	8.45791e-06	7.27165e-06
GOCC	GO:1904724	tertiary granule lumen	10	2.55754	9.18249e-07	P16035, P07339, O00391, Q7Z5G4, Q8IUR7, P04075, Q9NQR4, Q92820, P01034, P02794	389	56	20666	9.48678	0.000503992	1.86711e-05	1.60524e-05
GOCC	GO:0044754	autolysosome	6	1.53453	9.5712e-07	P13473, Q13501, P02792, P11279, Q13286, P02794	389	11	20666	28.9778	0.000525321	1.87664e-05	1.61343e-05
GOCC	GO:0005783	endoplasmic reticulum	47	12.0205	2.48479e-06	O15460, Q14247, P27695, P07108, P10619, O15260, P13667, Q9Y2G5, P39656, Q8NF37, P42345, O60488, P02649, P04062, P02768, P21980, Q9NQC3, Q9UBM7, P00387, P62633, P07996, O15118, P28799, Q96JI7, Q13286, P27105, P01034, P04004, P08648, Q13501, P04843, P10646, Q08AM6, P35443, Q02750, Q24JP5, P13674, Q9BZF1, P30040, Q92542, Q6ZNJ1, P05023, Q9BSJ8, P27797, P10909, P21399	389	1185	20666	2.10711	0.00136322	4.70397e-05	4.04421e-05
GOCC	GO:0045121	membrane raft	17	4.34783	3.11958e-06	Q9BTU6, P60903, O75955, P07339, P78310, Q6IAA8, O00220, Q09666, Q96J84, O14773, P05362, P05023, P21796, O15118, Q13286, P27105	389	214	20666	4.22029	0.00171118	5.70883e-05	4.90814e-05
GOCC	GO:0009986	cell surface	32	8.18414	3.53523e-06	O00220, P13667, P13645, Q12907, P35579, P02749, P01137, O14763, P07996, Q4KMQ2, P01871, P11717, P08648, Q07021, P60903, Q13443, Q96PD2, P10646, Q04721, P30040, P08195, P05362, P29317, P09525, P01024, P08697, P27797, P10909, P06576	389	665	20666	2.55644	0.00193896	6.26078e-05	5.38268e-05
GOCC	GO:0042383	sarcolemma	12	3.06905	6.00155e-06	P05787, P08758, Q14315, O75955, Q14118, P11279, Q92542, Q09666, P11166, P05023, P35613, P05026	389	108	20666	5.90288	0.00328944	0.000102964	8.85229e-05
GOCC	GO:0048471	perinuclear region of cytoplasm	34	8.69565	7.04965e-06	Q9H0E2, P07942, Q14764, P27695, Q9UN37, P30044, P13473, P42704, P21980, P61026, P46821, Q14254, O15118, P27105, P11717, Q9UIQ6, P07858, P22392, P11279, Q9H7Z7, Q9NQX7, Q8NC51, Q96J84, P46934, P20645, P09543, Q9NZN4, Q9UMZ2, P05783, P09525, P27797, Q15056, P10909	389	757	20666	2.38611	0.00386279	0.000115478	9.92816e-05
GOCC	GO:0005769	early endosome	20	5.11509	7.15164e-06	Q9H0E2, P04114, P11717, Q8N3P4, O75955, Q96L92, Q9UN37, Q9P253, Q02750, P51148, P30048, Q07954, Q9H270, P02649, Q8WUH2, Q92542, Q15075, Q9NZN4, P61421, Q13286	389	310	20666	3.42748	0.00391857	0.000115478	9.92816e-05
GOCC	GO:0005737	cytoplasm	151	38.6189	8.32351e-06	P04114, Q9H0E2, O00425, Q9BYX2, Q92616, Q15654, O95714, P30085, Q96K76, P20839, P10599, Q9UKD2, P38646, Q9BTE6, P42345, P62993, P62195, Q15021, P00387, P05452, Q15025, P62633, Q9UL63, Q13765, P60903, P57737, Q9UIQ6, P10768, O75534, O75531, Q9H7Z7, Q86Y56, Q63HN8, P78417, P46934, Q99996, P63173, P68104, P42330, P09382, P09543, Q9BSJ2, Q9UMZ2, Q16643, P06396, Q16881, P02794, P05787, P27695, Q12965,…	389	5887	20666	1.36267	0.0045592	0.00013056	0.000112248
GOCC	GO:0005768	endosome	20	5.11509	1.02272e-05	Q9BTU6, P11717, A4D1P6, O75955, Q96L92, Q9UN37, Q9P253, P51148, P35613, P51149, P62993, P20645, Q9NR09, Q9H270, P23458, P61026, P61421, O75629, Q14254, P28799	389	318	20666	3.34126	0.00559902	0.000155965	0.00013409
GOCC	GO:0005794	Golgi apparatus	43	10.9974	1.11693e-05	Q14247, P07108, O15260, Q9Y287, O00220, Q9Y2G5, Q12907, P51149, Q8NF37, P62993, O00391, P02649, Q8WTW3, P04062, P02768, P15291, P61026, Q68CQ7, O15118, P28799, Q13286, P01034, P11717, P08648, P57737, P07711, O75534, Q8TD16, Q9NQX7, Q02750, Q08379, P52701, P46934, Q99996, P20645, Q07954, O14773, Q92542, Q9UMZ2, P05023, P10909, P21399	389	1103	20666	2.07109	0.00611319	0.000165728	0.000142483
GOCC	GO:0043231	intracellular membrane-bounded organelle	38	9.71867	1.31185e-05	P04114, O15460, Q96L92, Q14247, P10619, Q9Y287, P30044, P39656, O75165, P35613, P10253, P30048, P13473, O00391, O14828, Q9NZM1, P04040, Q15121, Q14254, P42785, P06865, P04004, Q13501, P07711, Q9HB90, Q08AM6, Q14118, Q8IUR7, P52701, Q8TCT8, P13674, Q9BZF1, Q99996, P53041, Q8WUH2, Q9HCS7, Q13595, P10909	389	924	20666	2.18483	0.00717626	0.000189528	0.000162946
GOCC	GO:0000796	condensin complex	5	1.27877	1.43078e-05	Q9NTJ3, Q15021, Q9BPX3, P42695, Q15003	389	9	20666	29.5144	0.00782427	0.00020141	0.000173161
GOCC	GO:0035580	specific granule lumen	9	2.30179	2.25824e-05	Q9H0E2, P16035, P07339, O00391, P09110, P80188, Q8IUR7, Q9NQR4, Q92820	389	63	20666	7.58942	0.0123213	0.000309944	0.000266472
GOCC	GO:0071682	endocytic vesicle lumen	6	1.53453	2.79364e-05	P04114, P07711, P02649, P69905, P27797	389	20	20666	15.9378	0.0152203	0.000374076	0.00032161
GOCC	GO:0000139	Golgi membrane	30	7.67263	8.81822e-05	O15260, Q9Y287, Q14108, Q7Z5G4, Q12907, Q8IV08, P11166, P35613, Q8NF37, P42345, Q8IUD2, O00391, Q8WTW3, P15291, P61026, Q13286, Q9BTU6, P11717, P57737, Q9BXS4, Q08AM6, Q9H7Z7, Q08379, Q24JP5, Q04721, Q92542, Q9UI12	389	713	20666	2.23531	0.0472609	0.00115267	0.000991
GOCC	GO:0000793	condensed chromosome	6	1.53453	0.000186217	P19021, O75531, Q15021, Q71U36, Q9BXW9, Q9BPX3	389	29	20666	10.9916	0.0971893	0.00237751	0.00204405
GOCC	GO:0030864	cortical actin cytoskeleton	8	2.04604	0.000192748	Q14247, O75955, P68104, Q14019, P06396, Q16643, P11166, Q14254	389	64	20666	6.64075	0.100421	0.00240496	0.00206766
GOCC	GO:0033263	CORVET complex	4	1.02302	0.000217309	Q8N3P4, Q9H270, Q9P253, Q8WUH2	389	7	20666	30.3577	0.112473	0.00265117	0.00227933
GOCC	GO:0030027	lamellipodium	13	3.32481	0.000289782	Q14247, O75955, Q16658, Q14118, P22392, Q13418, P40121, Q14195, P06396, Q16643, P29317, Q13277, Q14254	389	192	20666	3.59707	0.1471	0.00345849	0.00297342
GOCC	GO:0043034	costamere	5	1.27877	0.000303873	P05787, Q14315, O95425, Q14118, Q09666	389	18	20666	14.7572	0.153675	0.00354949	0.00305166
GOCC	GO:0005838	proteasome regulatory particle	4	1.02302	0.000342854	P48556, O00232, Q99460, P51665	389	8	20666	26.563	0.1716	0.00392139	0.0033714
GOCC	GO:0005856	cytoskeleton	24	6.13811	0.000539269	Q9NYL9, Q14315, Q14247, Q96L92, Q14764, Q15654, P35527, Q12965, Q16658, Q14118, P13645, Q9Y6M1, Q8IUD2, Q99996, P08670, P42704, P23458, P61026, P06396, Q16643, P05783, P04264, P10909, P27105	389	572	20666	2.22906	0.256316	0.00604201	0.00519459
GOCC	GO:0005604	basement membrane	9	2.30179	0.000555935	P04004, P02462, P07942, O15230, Q14118, P39060, P08572, P35443, P11047	389	99	20666	4.82963	0.263093	0.00610417	0.00524803
GOCC	GO:0045095	keratin filament	9	2.30179	0.000594571	P05787, P35527, P35908, P02538, Q6KB66, P13647, P13645, P05783, P04264	389	100	20666	4.78134	0.278567	0.00640038	0.00550269
GOCC	GO:0016323	basolateral plasma membrane	15	3.83632	0.000630616	P33527, O75955, Q13443, P78310, Q14118, P30825, P11166, P35613, P54709, Q07954, P08195, P15291, P05023, Q14254, P05026	389	270	20666	2.95144	0.292712	0.00665785	0.00572406
GOCC	GO:0000794	condensed nuclear chromosome	6	1.53453	0.00097719	P42704, Q9NTJ3, Q15021, Q9BPX3, P42695, Q15003	389	41	20666	7.77453	0.415349	0.00995925	0.00856241
GOCC	GO:0101003	ficolin-1-rich granule membrane	7	1.79028	0.000979598	P13473, Q9Y6X5, Q6IAA8, P11279, Q6ZNJ1, P10253, P42785	389	61	20666	6.09642	0.416122	0.00995925	0.00856241
GOCC	GO:0043259	laminin-10 complex	3	0.767263	0.00104167	P07942, O15230, P11047	389	3	20666	53.126	0.435703	0.0103978	0.00893941
GOCC	GO:0031093	platelet alpha granule lumen	7	1.79028	0.00173039	O00391, P02768, P04075, P01137, P08697, P07996, P10909	389	68	20666	5.46885	0.613571	0.016964	0.0145847
GOCC	GO:0030139	endocytic vesicle	7	1.79028	0.00186576	P11717, Q14247, Q9H270, Q16625, Q9NZN4, P51148, Q14254	389	69	20666	5.38959	0.641297	0.0179702	0.0154498
GOCC	GO:0031410	cytoplasmic vesicle	15	3.83632	0.00206561	Q9BTU6, Q13501, P08648, P57737, O75955, Q9BYX2, P10768, Q16625, Q8TD16, P30044, P62195, Q9NZM1, P09525, Q14254, Q96JI7	389	306	20666	2.60421	0.678639	0.019552	0.0168098
GOCC	GO:0001726	ruffle	8	2.04604	0.00264156	P08648, Q14247, P40121, Q16658, P22392, P31949, P35579, Q9UL63	389	99	20666	4.29301	0.76593	0.0245799	0.0211325
GOCC	GO:0005802	trans-Golgi network	11	2.8133	0.00269558	P13473, Q9BTU6, P11717, P57737, P20645, Q9NR09, Q9BWS9, P04062, P61026, P28799, Q13286	389	185	20666	3.15884	0.772787	0.0246645	0.0212052
GOCC	GO:0005901	caveola	7	1.79028	0.00285345	O75955, P10646, Q9NZM1, Q9NZN4, P11166, Q14254, Q13286	389	75	20666	4.95842	0.791701	0.025681	0.0220791
GOCC	GO:0005811	lipid droplet	8	2.04604	0.00428942	P04114, Q8NF37, O60488, P51148, P00387, Q63HN8, P51149, P48449	389	108	20666	3.93526	0.905576	0.0379821	0.0326549
GOCC	GO:0005882	intermediate filament	9	2.30179	0.00479782	P05787, P35527, P35908, P08670, P02538, Q6KB66, P13647, P13645, P05783	389	139	20666	3.43981	0.928663	0.0418095	0.0359455
GOCC	GO:0030427	site of polarized growth	3	0.767263	0.00501676	Q14247, Q14019, Q16643	389	6	20666	26.563	0.93678	0.0430344	0.0369986
GOCC	GO:1990904	ribonucleoprotein complex	13	3.32481	0.00541359	Q14764, P55795, P32969, Q9Y265, Q9UKK3, P62829, Q6NYC1, P19338, P63173, P42704, Q13151, P62701, Q9Y230	389	271	20666	2.54848	0.949214	0.045724	0.039311
GOCC	GO:0030670	phagocytic vesicle membrane	7	1.79028	0.00561344	P13473, P61026, P61421, P51148, P27797, P51149, Q86T03	389	86	20666	4.32421	0.954519	0.0466936	0.0401446
GOCC	GO:0016234	inclusion body	4	1.02302	0.00590474	Q13501, P13807, P62333, P43686	389	20	20666	10.6252	0.961277	0.048162	0.0414071
GOCC	GO:0031901	early endosome membrane	11	2.8133	0.00596543	Q9BTU6, A4D1P6, Q96L92, Q08AM6, Q9NVJ2, Q15075, P51148, Q8IV08, O75165, Q562E7, Q13286	389	207	20666	2.82312	0.962553	0.048162	0.0414071
GOCC	GO:0098830	presynaptic endosome	3	0.767263	0.00693654	Q08AM6, Q15075, P51149	389	7	20666	22.7683	0.978104	0.0551908	0.04745
GOCC	GO:0002102	podosome	5	1.27877	0.00716388	Q8IUD2, Q14247, O95425, Q16658, P06396	389	41	20666	6.47878	0.98069	0.0561853	0.0483051
GOCC	GO:0034361	very-low-density lipoprotein particle	4	1.02302	0.00775879	P04114, Q9UHG3, P02749, P02649	389	22	20666	9.65927	0.986104	0.059994	0.0515795
GOCC	GO:0005912	adherens junction	10	2.55754	0.00876084	Q9NYL9, O75955, Q12965, P78310, Q14118, P31949, P61026, P05783, P35579, Q14254	389	186	20666	2.85623	0.992021	0.0668014	0.0574322
GOCC	GO:0008541	proteasome regulatory particle, lid subcomplex	3	0.767263	0.00913444	O43242, P48556, O00232	389	8	20666	19.9222	0.993512	0.068696	0.059061
GOCC	GO:0022626	cytosolic ribosome	7	1.79028	0.00947829	P62495, Q92616, P32969, P63173, P68104, P62829, P62701	389	96	20666	3.87377	0.994638	0.0703187	0.0604561
GOCC	GO:0016327	apicolateral plasma membrane	4	1.02302	0.00991938	P05787, P46934, P78310, Q16625	389	24	20666	8.85433	0.995801	0.0726099	0.062426
GOCC	GO:0000932	P-body	7	1.79028	0.0114566	Q13501, O00425, O75534, P17980, Q9Y6M1, P35998, P11387	389	100	20666	3.71882	0.998211	0.0816418	0.0701912
GOCC	GO:0071014	post-mRNA release spliceosomal complex	3	0.767263	0.0115994	Q9HCS7, Q9ULR0	389	9	20666	17.7087	0.998347	0.0816418	0.0701912
GOCC	GO:0098637	protein complex involved in cell-matrix adhesion	3	0.767263	0.0115994	P04004, P07942, P11047	389	9	20666	17.7087	0.998347	0.0816418	0.0701912
GOCC	GO:0016363	nuclear matrix	8	2.04604	0.0119429	P05787, P60903, P27708, Q9Y265, P08670, Q9Y230, P05783, P51532	389	131	20666	3.24433	0.998634	0.0829958	0.0713552
GOCC	GO:0030426	growth cone	8	2.04604	0.0139122	Q14247, Q96N67, P78310, Q16658, Q14195, Q16643, P46821, Q13277	389	135	20666	3.14821	0.999543	0.0954724	0.082082
GOCC	GO:1990877	FNIP-folliculin RagC/D GAP	3	0.767263	0.0143206	Q9HB90, Q6IAA8, Q9UHA4	389	10	20666	15.9378	0.999636	0.0970621	0.0834486
GOCC	GO:0031966	mitochondrial membrane	9	2.30179	0.0152079	O75489, O14561, P14854, P00387, P21796, P11310, P10909, P51149, P06576	389	170	20666	2.81255	0.999778	0.101819	0.0875382
GOCC	GO:0005634	nucleus	136	34.7826	0.0163343	O00425, Q15654, Q9Y265, O95714, P30085, P30086, Q96K76, P20839, P10599, P38646, Q9BTE6, P42345, P62993, O75390, P62195, Q9BWS9, Q15021, P62995, P62633, Q13765, P35527, P55795, O75531, Q9H7Z7, P35249, P19338, P46934, P68104, P42330, P48556, P06396, P42695, P02794, P05787, P27695, Q9UBD5, Q9UN37, P12236, O00442, Q13418, P35998, P11387, P13693, Q9NR09, P21980, P01137, Q13148, P35908, Q99460, P51532,…	389	6138	20666	1.17711	0.999882	0.107869	0.0927402
GOCC	GO:0005776	autophagosome	6	1.53453	0.0165046	Q13501, P02792, Q9H270, Q9P253, Q13286, P02794	389	79	20666	4.03488	0.999892	0.107869	0.0927402
GOCC	GO:0005886	plasma membrane	124	31.7136	0.0168123	P04114, Q9BYX2, Q15654, O95714, Q16625, Q96KP1, P11166, P13473, P42345, P62993, P61026, P46821, P01871, O15118, P28799, P27105, Q9BTU6, P60903, Q9UIQ6, P10646, P46020, Q9Y6X5, O75534, P19338, P46934, P68104, P09382, P06396, Q9BSJ8, Q9UI12, P00450, O15260, Q12965, Q9Y287, Q9UN37, Q14108, O75369, Q13418, P21980, P01137, Q4KMQ2, P11717, Q9BXS4, P78310, Q14118, Q8TD16, P11279, Q9NQX7, Q24JP5, Q9UHA4,…	389	5534	20666	1.19039	0.999909	0.108588	0.0933579
GOCC	GO:0005938	cell cortex	9	2.30179	0.0184424	P19338, P46934, Q14247, P62993, Q16658, O75369, Q9UDT6, Q13418, Q9UL63	389	176	20666	2.71667	0.999964	0.117731	0.101219
GOCC	GO:0005635	nuclear envelope	10	2.55754	0.019204	P42345, Q07955, Q8TD16, Q92621, Q9NZM1, O75531, Q9NQC3, P27797, O15118	389	212	20666	2.50594	0.999976	0.121184	0.104187
GOCC	GO:0101031	protein folding chaperone complex	4	1.02302	0.0200077	Q9Y265, P53041, Q15185, Q9Y230	389	31	20666	6.85496	0.999985	0.12482	0.107314
GOCC	GO:0005890	sodium:potassium-exchanging ATPase complex	3	0.767263	0.0204906	P54709, P05023, P05026	389	12	20666	13.2815	0.999988	0.126397	0.108669
GOCC	GO:0000421	autophagosome membrane	5	1.27877	0.0234377	P13473, Q8TDY2, P11279, Q562E7, P51149	389	58	20666	4.57982	0.999998	0.142736	0.122716
GOCC	GO:0001931	uropod	3	0.767263	0.0239192	O75955, P35579, Q14254	389	13	20666	12.2598	0.999998	0.142736	0.122716
GOCC	GO:0030897	HOPS complex	3	0.767263	0.0239192	Q8N3P4, Q9H270, Q9P253	389	13	20666	12.2598	0.999998	0.142736	0.122716
GOCC	GO:0090543	Flemming body	4	1.02302	0.0255642	P40121, Q9NR09, Q9UN37, Q96KP1	389	34	20666	6.25011	0.999999	0.150911	0.129745
GOCC	GO:0005815	microtubule organizing center	6	1.53453	0.0261651	O75955, P08670, Q9NR09, Q07954, Q9BSJ2, P05783	389	89	20666	3.58153	1	0.152815	0.131382
GOCC	GO:0042627	chylomicron	3	0.767263	0.0275642	P04114, P02749, P02649	389	14	20666	11.3841	1	0.159292	0.136951
GOCC	GO:0005911	cell-cell junction	9	2.30179	0.0306985	P05787, P08648, O75955, P62993, P78310, Q16658, Q16625, Q13277, Q96J84	389	194	20666	2.46461	1	0.175557	0.150934
GOCC	GO:0005833	hemoglobin complex	3	0.767263	0.0314162	P69905, P00387	389	15	20666	10.6252	1	0.175995	0.151311
GOCC	GO:0000974	Prp19 complex	3	0.767263	0.0314162	Q9HCS7, Q9ULR0	389	15	20666	10.6252	1	0.175995	0.151311
GOCC	GO:0008180	COP9 signalosome	4	1.02302	0.0341267	O75955, P62993, Q96N67, P35579	389	38	20666	5.59221	1	0.189248	0.162705
GOCC	GO:0005840	ribosome	8	2.04604	0.0345496	Q92616, P27695, P32969, P63173, P68104, P62829, P62701, P27797	389	163	20666	2.60741	1	0.189677	0.163074
GOCC	GO:0098797	plasma membrane protein complex	3	0.767263	0.0354663	P60903, Q07954, Q09666	389	16	20666	9.96112	1	0.192782	0.165743
GOCC	GO:0071020	post-spliceosomal complex	2	0.511509	0.037198	Q9ULR0	389	2	20666	53.126	1	0.196363	0.168822
GOCC	GO:0034360	chylomicron remnant	2	0.511509	0.037198	P04114, P02649	389	2	20666	53.126	1	0.196363	0.168822
GOCC	GO:0070288	ferritin complex	2	0.511509	0.037198	P02792, P02794	389	2	20666	53.126	1	0.196363	0.168822
GOCC	GO:0015629	actin cytoskeleton	11	2.8133	0.0381353	P40121, Q12965, O95425, Q16658, O75369, Q13085, P04075, Q09666, P06396, Q16643, P35579	389	278	20666	2.10211	1	0.198106	0.170321
GOCC	GO:0032991	protein-containing complex	21	5.37084	0.03825	Q9H0E2, Q9ULH0, P78310, P62829, P30825, Q16625, P78527, P51532, P35579, P30048, P46934, P27708, P04040, P02768, P53041, P15291, Q15185, P05023, P62995, P01024, P10909	389	692	20666	1.6122	1	0.198106	0.170321
GOCC	GO:0000145	exocyst	3	0.767263	0.0397055	Q03169, P61026, Q96KP1	389	17	20666	9.37517	1	0.201836	0.173528
GOCC	GO:0000779	condensed chromosome, centromeric region	3	0.767263	0.0397055	Q15021, Q9BPX3, P42695	389	17	20666	9.37517	1	0.201836	0.173528
GOCC	GO:0010494	cytoplasmic stress granule	6	1.53453	0.0417574	Q13148, Q71RC2, O00425, Q14258, O75534, Q9Y6M1	389	101	20666	3.156	1	0.208407	0.179177
GOCC	GO:0030667	secretory granule membrane	6	1.53453	0.0417574	P11717, P19021, P15291, P61026, O75165, P51149	389	101	20666	3.156	1	0.208407	0.179177
GOCC	GO:0005654	nucleoplasm	90	23.0179	0.0431754	Q13555, Q9BYX2, Q9Y265, O95714, P30085, Q6NYC1, Q96K76, P10599, P51665, Q9NWU2, P30048, Q86T03, P42345, P40121, P62993, P42704, P62195, P84103, Q15021, Q15185, Q9Y230, P62995, Q15025, Q9UL63, O43242, Q14258, Q2NL82, P55795, Q08J23, P30837, O14561, P36776, O75531, Q8IUR7, O00232, Q96D46, P35249, P19338, P48556, Q9BSJ2, P42695, Q16881, P46734, P05787, O15460, P27695, P30626, Q9UBD5, Q14669, O00442,…	389	4000	20666	1.19533	1	0.213543	0.183593
GOCC	GO:0030669	clathrin-coated endocytic vesicle membrane	5	1.27877	0.0445195	P04114, P11717, P20645, Q14108, P02649	389	71	20666	3.74127	1	0.218225	0.187618
GOCC	GO:0031090	organelle membrane	4	1.02302	0.0466493	Q9Y287, P05023, P05026, P06576	389	43	20666	4.94195	1	0.226641	0.194854
GOCC	GO:0070821	tertiary granule membrane	5	1.27877	0.0484644	Q6ZNJ1, P10253, Q9UHA4, Q4KMQ2, P27105	389	73	20666	3.63876	1	0.233394	0.20066
GOCC	GO:0045335	phagocytic vesicle	5	1.27877	0.0525962	P42345, P08670, O75369, P06396, P51149	389	75	20666	3.54173	1	0.242773	0.208723
GOCC	GO:0098978	glutamatergic synapse	18	4.60358	0.0528411	Q9BTU6, Q13501, P08648, O75955, Q96L92, O15230, Q14118, Q9P253, P51149, Q99996, P02649, Q15075, Q9NQC3, Q16643, P46821, Q13277, P27797, Q14254	389	589	20666	1.62354	1	0.242773	0.208723
GOCC	GO:0120293	dynein axonemal particle	3	0.767263	0.0534751	Q9Y265, Q9Y230, Q86Y56	389	20	20666	7.96889	1	0.242773	0.208723
GOCC	GO:0042589	zymogen granule membrane	3	0.767263	0.0534751	P08758, P09525, Q13277	389	20	20666	7.96889	1	0.242773	0.208723
GOCC	GO:0005771	multivesicular body	4	1.02302	0.0551017	P13693, P07711, P02649, P11279	389	46	20666	4.61965	1	0.242773	0.208723
GOCC	GO:0045271	respiratory chain complex I	4	1.02302	0.0551017	P28331, O75489, O14561, Q86Y39	389	46	20666	4.61965	1	0.242773	0.208723
GOCC	GO:0071062	alphav-beta3 integrin-vitronectin complex	2	0.511509	0.0552762	P04004, P08648	389	3	20666	35.4173	1	0.242773	0.208723
GOCC	GO:0055087	Ski complex	2	0.511509	0.0552762	Q6PGP7, Q15477	389	3	20666	35.4173	1	0.242773	0.208723
GOCC	GO:0005945	6-phosphofructokinase complex	2	0.511509	0.0552762	P08237, Q01813	389	3	20666	35.4173	1	0.242773	0.208723
GOCC	GO:0043260	laminin-11 complex	2	0.511509	0.0552762	O15230, P11047	389	3	20666	35.4173	1	0.242773	0.208723
GOCC	GO:0005606	laminin-1 complex	2	0.511509	0.0552762	P07942, P11047	389	3	20666	35.4173	1	0.242773	0.208723
GOCC	GO:0045202	synapse	17	4.34783	0.056152	P49411, P62829, P15559, Q8IUD2, P08195, Q13151, Q9NVJ2, P62701, O94925, P09543, Q14195, Q9NQC3, P46821, P43686, P21796, P10909, Q96JI7	389	549	20666	1.64507	1	0.244662	0.210347
GOCC	GO:0030315	T-tubule	4	1.02302	0.0580705	P30626, Q09666, P05023, P05026	389	47	20666	4.52136	1	0.251029	0.215821
GOCC	GO:0005741	mitochondrial outer membrane	9	2.30179	0.0645284	Q9NS69, P42345, Q99536, P49411, O60488, P09543, Q9BX68, P00387, P21796	389	226	20666	2.11564	1	0.276766	0.237949
GOCC	GO:0042583	chromaffin granule	2	0.511509	0.0730157	P07711, P10909	389	4	20666	26.563	1	0.305997	0.26308
GOCC	GO:1904090	peptidase inhibitor complex	2	0.511509	0.0730157	P04004, P07858	389	4	20666	26.563	1	0.305997	0.26308
GOCC	GO:0101004	cytolytic granule membrane	2	0.511509	0.0730157	Q9NVJ2, P11279	389	4	20666	26.563	1	0.305997	0.26308
GOCC	GO:0043232	intracellular membraneless organelle	3	0.767263	0.0739966	Q13148, Q13501, O75369	389	24	20666	6.64075	1	0.307758	0.264594
GOCC	GO:0031594	neuromuscular junction	5	1.27877	0.0760095	P78310, O15230, Q71U36, P35579, P11047	389	85	20666	3.12506	1	0.313753	0.269748
GOCC	GO:0005790	smooth endoplasmic reticulum	3	0.767263	0.0794643	P04114, P30040, P27797	389	25	20666	6.37512	1	0.325566	0.279904
GOCC	GO:0044291	cell-cell contact zone	3	0.767263	0.0850533	O75955, Q09666, Q14254	389	26	20666	6.12992	1	0.345884	0.297372
GOCC	GO:0005789	endoplasmic reticulum membrane	30	7.67263	0.0857819	P04114, O15260, Q8TDY2, P30626, Q14108, Q9Y2G5, Q12907, Q8IV08, P39656, P35613, Q8NF37, P42345, P08240, O60488, P61026, Q9NQC3, Q9UBM7, P00387, P48449, Q13286, P04843, Q24JP5, Q9BZF1, Q04721, Q92542, Q9BSJ8, P27797	389	1181	20666	1.34952	1	0.346282	0.297714
GOCC	GO:0016324	apical plasma membrane	13	3.32481	0.0893162	P33527, P07711, P07858, P30825, Q16625, P11166, P54709, P08195, P61421, P05023, P08237, Q13277, P05026	389	412	20666	1.6763	1	0.347149	0.298459
GOCC	GO:0036021	endolysosome lumen	2	0.511509	0.090423	P07711, P07858	389	5	20666	21.2504	1	0.347149	0.298459
GOCC	GO:0097255	R2TP complex	2	0.511509	0.090423	Q9Y265, Q9Y230	389	5	20666	21.2504	1	0.347149	0.298459
GOCC	GO:0031597	cytosolic proteasome complex	2	0.511509	0.090423	P62333, P43686	389	5	20666	21.2504	1	0.347149	0.298459
GOCC	GO:0097413	Lewy body	2	0.511509	0.090423	Q13501, P07203	389	5	20666	21.2504	1	0.347149	0.298459
GOCC	GO:0034363	intermediate-density lipoprotein particle	2	0.511509	0.090423	P04114, P02649	389	5	20666	21.2504	1	0.347149	0.298459
GOCC	GO:0005964	phosphorylase kinase complex	2	0.511509	0.090423	P46020, Q93100	389	5	20666	21.2504	1	0.347149	0.298459

## Sheet: exosome_GOMF_up_DEPs
Category	GO.cat	Term	Count	%	PValue	Genes	List Total	Pop Hits	Pop Total	Fold Enrichment	Bonferroni	Benjamini	FDR
GOMF	GO:0003723	RNA binding	76	19.4373	6.23407e-14	O00425, Q71RC2, Q92616, Q15654, P40926, Q6NYC1, P30086, P20839, P10599, P13667, O00584, Q9P015, P35579, Q9UKD2, P38646, O75390, P62993, P08240, P42704, P84103, Q96CX2, P62995, P62633, P28799, Q14258, P04843, Q2NL82, P49411, P55795, Q08J23, O75534, Q96D46, P19338, P63173, P68104, P09382, Q96RP9, P09543, P05783, Q15477, P27797, Q99714, P27695, P32969, O75369, O00442, Q9Y6M1, P78527, P11387, P13693,…	389	1473	19208	2.54767	5.37841e-11	5.37376e-11	5.26155e-11
GOMF	GO:0005515	protein binding	337	86.1893	2.76817e-13	Q9H0E2, P04114, Q71RC2, Q9BYX2, Q15654, Q9Y265, Q16625, P30085, P30086, P20839, P10599, Q96KP1, Q9UKD2, Q9BWS9, P61026, P07996, P01871, Q9UL63, P28799, P27105, P04004, Q9UIQ6, P28331, Q08AM6, O14561, P68104, Q9H270, P09382, Q9BSJ2, Q9UMZ2, Q16643, Q9BSJ8, Q9UI12, Q16881, P05787, A4D1P6, Q12841, P27695, Q12965, P30626, Q9ULH0, Q9Y287, Q9UBD5, O75489, Q14108, O75369, P35998, P62495, Q8IUD2, P09110,…	389	13670	19208	1.21729	2.38583e-10	1.19308e-10	1.16817e-10
GOMF	GO:0042802	identical protein binding	74	18.9258	3.14668e-09	Q13555, Q14764, P07108, P80188, P40926, Q6NYC1, O00220, P20839, P30044, P11166, P35579, P30048, P42345, O75390, P62993, P27708, P02649, Q13085, P04040, P02768, P39060, P15291, Q96CX2, Q9Y230, P62995, Q15025, P01034, Q9UL63, P27105, P04004, Q08AM6, P10768, P22392, P36776, O75531, P13674, P19338, Q9BSJ8, Q16881, P04179, P02794, P02792, P30626, O75369, Q8NCW5, P62333, P02749, Q14195, O14841, P01137,…	389	1777	19208	2.05625	2.71243e-06	9.04145e-07	8.85265e-07
GOMF	GO:0036402	proteasome-activating activity	6	1.53453	1.93468e-08	P62333, P62195, P62191, P17980, P35998, P43686	389	6	19208	49.3779	1.66768e-05	4.16924e-06	4.08218e-06
GOMF	GO:0001618	virus receptor activity	13	3.32481	9.0359e-08	P08648, P78310, Q14108, Q14118, P30825, P08195, P11279, P05362, P29317, P35613, P35579, O15118	389	82	19208	7.8282	7.78865e-05	1.55779e-05	1.52526e-05
GOMF	GO:0038023	signaling receptor activity	19	4.85934	7.94627e-07	Q13501, P11717, P08648, P00450, Q96PD2, Q08AM6, Q6NYC1, O00220, P35613, Q04721, Q07954, P05362, O14763, P04264, O15118	389	225	19208	4.16969	0.000684734	0.000114161	0.000111778
GOMF	GO:0045296	cadherin binding	22	5.6266	2.58872e-06	Q14247, Q92616, Q14258, Q9BYX2, Q9Y265, Q16658, O75369, Q8NC51, Q96PY5, Q08379, Q09666, P35613, P35579, Q8IUD2, P40121, P08195, P04075, Q9NQC3, Q16643, P29317, Q01813, Q15056	389	321	19208	3.38415	0.00222899	0.000318783	0.000312126
GOMF	GO:0005524	ATP binding	58	14.8338	6.58152e-06	Q13555, Q9Y265, P30085, P30086, P35579, P38646, Q9BTE6, P42345, P27708, O60488, P62195, Q13085, Q9Y230, Q9NSE4, Q9BTU6, P22392, P36776, Q63HN8, P35249, P05023, Q15477, P46734, Q86V21, Q12965, Q9Y287, Q9UN37, O00442, Q13418, P78527, P35998, P11387, P62333, P21980, O14841, P61604, P33527, O00139, O95747, P62191, Q9NQX7, P17980, Q02750, P52701, Q6UB35, P51532, P19447, Q9NTJ3, P53041, P23458, Q9NZN4,…	389	1544	19208	1.85487	0.00565723	0.000709159	0.000694351
GOMF	GO:0019899	enzyme binding	23	5.88235	8.31442e-06	Q13501, P11717, Q9UKK3, Q14108, Q14019, P11279, P30086, P78527, P52701, P38646, P13473, O60888, P46934, Q04721, P27708, P02649, P04040, P01137, P04179	389	374	19208	3.03661	0.00714144	0.000796337	0.000779708
GOMF	GO:0051087	protein-folding chaperone binding	11	2.8133	5.72959e-05	Q9BTE6, P00450, Q14108, P30040, P02768, Q15185, P61604, P05023, P27797, P28799, P10909	389	106	19208	5.12412	0.0481906	0.0049389	0.00483577
GOMF	GO:0016887	ATP hydrolysis activity	23	5.88235	6.90905e-05	P33527, O00139, Q12965, Q9Y265, Q9UN37, P36776, P62191, P17980, P35998, Q63HN8, P35249, P38646, P19447, P62333, P08240, P62195, Q9NTJ3, Q9Y230, Q15477, P05023, P43686, Q9UI12, P06576	389	430	19208	2.64114	0.0578192	0.00541418	0.00530113
GOMF	GO:0004556	alpha-amylase activity	4	1.02302	7.93596e-05	P0DTE7, P0DTE8, P19961, P0DUB6	389	5	19208	39.5023	0.0661231	0.00570066	0.00558162
GOMF	GO:0030280	structural constituent of skin epidermis	7	1.79028	0.000121326	P05787, P35908, P02538, Q6KB66, P13647, P13645, P04264	389	39	19208	8.8627	0.0993057	0.00804485	0.00787686
GOMF	GO:0043531	ADP binding	7	1.79028	0.00014033	Q9Y265, P36776, P53041, Q9Y230, P00387, P52701, P35579	389	40	19208	8.64113	0.113942	0.00864029	0.00845987
GOMF	GO:0005509	calcium ion binding	31	7.92839	0.000285479	P08758, Q12841, P30626, Q9C0H2, P0DTE7, P0DTE8, P13693, Q8NF37, Q9NZM1, P21980, P09871, P05452, P07996, P08648, P60903, Q14118, P19021, O14561, P35443, P0DUB6, Q04721, Q07954, P31949, Q9NZN4, P06396, Q9BSJ8, P09525, P27797	389	746	19208	2.0519	0.21817	0.0164055	0.0160629
GOMF	GO:0005178	integrin binding	12	3.06905	0.000465971	P04004, P08648, Q13443, P78310, O15230, P35443, P05362, Q13418, P07996, P35579, P27797, P11047	389	162	19208	3.65762	0.330859	0.0251042	0.02458
GOMF	GO:0019904	protein domain specific binding	14	3.58056	0.000514059	Q16625, P11279, P78527, P35579, P11387, P13473, P46934, P62993, P20645, P40121, P08670, Q9H270, Q9NZN4, P62995	389	218	19208	3.17106	0.358042	0.0260658	0.0255215
GOMF	GO:0016491	oxidoreductase activity	14	3.58056	0.000584636	P00450, P52895, P27695, P32119, P40939, P30837, P78417, Q99536, P15121, P42330, Q9UBM7, P00387, Q16881, Q99714	389	221	19208	3.12801	0.395953	0.0279975	0.0274129
GOMF	GO:0016209	antioxidant activity	5	1.27877	0.000747179	P32119, P02649, P02768, P04040, P30044	389	21	19208	11.7566	0.474975	0.0338983	0.0331905
GOMF	GO:0005198	structural molecule activity	13	3.32481	0.00172571	P05787, P07942, P35527, P13647, P13645, P11047, P08670, P02649, P02538, Q71U36, P46821, P05783, P04264	389	219	19208	2.93111	0.774367	0.0743779	0.0728248
GOMF	GO:0051015	actin filament binding	13	3.32481	0.00216256	Q14315, P57737, Q14247, Q12965, O95425, Q16658, O75369, Q14019, Q96PY5, P35579, P40121, P06396, Q16643	389	225	19208	2.85294	0.845281	0.0887679	0.0869143
GOMF	GO:0030674	protein-macromolecule adaptor activity	11	2.8133	0.0024505	Q13501, P62993, P62333, P54709, Q9H270, Q16658, Q9P253, Q92542, Q13418, Q96D46, P05026	389	170	19208	3.19504	0.879357	0.096015	0.0940101
GOMF	GO:0005506	iron ion binding	10	2.55754	0.00277848	P02792, O15460, P80188, Q9BU89, Q6NYC1, P69905, P27797, P13674, P02794	389	145	19208	3.40537	0.909135	0.104133	0.101958
GOMF	GO:0044877	protein-containing complex binding	16	4.09207	0.00499976	Q13501, P05787, P31930, P40939, Q9UN37, Q14118, P42345, P40121, Q07954, P02649, Q71U36, P01137, P61421, P46821, Q01813, P10909	389	348	19208	2.27025	0.986708	0.179575	0.175825
GOMF	GO:0098641	cadherin binding involved in cell-cell adhesion	4	1.02302	0.00532651	Q9NYL9, P31949, P61026, P05783	389	18	19208	10.9729	0.989986	0.183658	0.179823
GOMF	GO:0004784	superoxide dismutase activity	3	0.767263	0.0057852	P15559, P04179	389	6	19208	24.6889	0.993271	0.184698	0.180841
GOMF	GO:0008379	thioredoxin peroxidase activity	3	0.767263	0.0057852	P32119, P30044, P30048	389	6	19208	24.6889	0.993271	0.184698	0.180841
GOMF	GO:0051059	NF-kappaB binding	5	1.27877	0.00639714	Q04721, P09525	389	37	19208	6.67269	0.996042	0.196941	0.192828
GOMF	GO:0019825	oxygen binding	5	1.27877	0.00703792	P02768, P69905, P04179	389	38	19208	6.49709	0.99773	0.209196	0.204828
GOMF	GO:0002020	protease binding	8	2.04604	0.00805892	O75955, P16035, P30626, O00220, P08697, P07996, Q14254, P01034	389	113	19208	3.49578	0.999065	0.230851	0.22603
GOMF	GO:0070182	DNA polymerase binding	4	1.02302	0.00830206	P36776, Q15185, Q9BXW9, P51532	389	21	19208	9.40531	0.999243	0.230851	0.22603
GOMF	GO:0000166	nucleotide binding	8	2.04604	0.011024	Q9BTE6, P53004, O60488, Q9H270, Q8NCW5, P20839, Q9BX68, P05023	389	120	19208	3.29186	0.999929	0.280237	0.274386
GOMF	GO:0005201	extracellular matrix structural constituent	8	2.04604	0.011024	P04004, P02462, P07942, O15230, P08572, P51884, P07996, P11047	389	120	19208	3.29186	0.999929	0.280237	0.274386
GOMF	GO:0031625	ubiquitin protein ligase binding	14	3.58056	0.0110534	P06744, Q9H0E2, Q13501, P31930, O95714, P62829, Q99460, P38646, P42704, O14828, P23458, Q9NQC3, P27797, P10909	389	311	19208	2.2228	0.999931	0.280237	0.274386
GOMF	GO:0004866	endopeptidase inhibitor activity	5	1.27877	0.011778	P10646, P08697, P07996, P01024, P01034	389	44	19208	5.61112	0.999963	0.28933	0.283288
GOMF	GO:0043236	laminin binding	4	1.02302	0.0120834	Q13443, P09382, Q14118, P07996	389	24	19208	8.22965	0.999972	0.28933	0.283288
GOMF	GO:0047044	androstan-3-alpha,17-beta-diol dehydrogenase activity	3	0.767263	0.0133383	P52895, P42330, Q99714	389	9	19208	16.4593	0.999991	0.310747	0.304259
GOMF	GO:0051082	unfolded protein binding	8	2.04604	0.0159079	Q13765, E9PAV3, Q7Z4Q2, Q15185, Q9Y230, P61604, P27797, P38646, P10909	389	129	19208	3.06219	0.999999	0.345897	0.338674
GOMF	GO:0051880	G-quadruplex DNA binding	3	0.767263	0.0164522	P22392, P36776, P62633	389	10	19208	14.8134	0.999999	0.345897	0.338674
GOMF	GO:0048029	monosaccharide binding	3	0.767263	0.0164522	P06744, P08237, Q01813	389	10	19208	14.8134	0.999999	0.345897	0.338674
GOMF	GO:1905394	retromer complex binding	3	0.767263	0.0164522	P11717, P20645, P51149	389	10	19208	14.8134	0.999999	0.345897	0.338674
GOMF	GO:0060090	molecular adaptor activity	10	2.55754	0.0178999	Q9H0E2, Q92616, Q99996, Q9HB90, Q8TDY2, P08670, P68104, Q6IAA8, P08572, Q9UHA4	389	195	19208	2.5322	1	0.367374	0.359702
GOMF	GO:0005319	lipid transporter activity	4	1.02302	0.0184336	P04114, P02649, O15118	389	28	19208	7.05398	1	0.36953	0.361813
GOMF	GO:0003779	actin binding	14	3.58056	0.0192778	Q9NYL9, P57737, Q12965, Q16658, Q14118, O75369, Q14019, Q9P253, Q96PY5, P35579, P04075, P06396, Q16643, P46821	389	335	19208	2.06355	1	0.371829	0.364065
GOMF	GO:0019003	GDP binding	6	1.53453	0.0197886	Q9HB90, P22392, Q9NVJ2, P61026, P51148, P51149	389	77	19208	3.84763	1	0.371829	0.364065
GOMF	GO:0032183	SUMO binding	3	0.767263	0.0198424	Q9H0E2, O95714, Q8NC51	389	11	19208	13.4667	1	0.371829	0.364065
GOMF	GO:0031210	phosphatidylcholine binding	4	1.02302	0.0221809	Q14108, Q9BSJ8, P01871, P21796	389	30	19208	6.58372	1	0.406807	0.398312
GOMF	GO:0008200	ion channel inhibitor activity	3	0.767263	0.0234966	P13473, P11279, P27105	389	12	19208	12.3445	1	0.421961	0.413149
GOMF	GO:0015485	cholesterol binding	5	1.27877	0.024919	Q9BZF1, Q14108, P21796, O15118	389	55	19208	4.4889	1	0.438371	0.429217
GOMF	GO:0008094	ATP-dependent activity, acting on DNA	4	1.02302	0.0263117	Q9Y265, Q9Y230, P51532, P52701	389	32	19208	6.17224	1	0.453614	0.444142
GOMF	GO:0043560	insulin receptor substrate binding	3	0.767263	0.027403	P19338, P62993, P36776	389	13	19208	11.3949	1	0.454257	0.444771
GOMF	GO:0004032	aldose reductase (NADPH) activity	3	0.767263	0.027403	P52895, P15121, P42330	389	13	19208	11.3949	1	0.454257	0.444771
GOMF	GO:0001540	amyloid-beta binding	6	1.53453	0.0288795	Q9Y287, Q07954, P02649, Q9NQX7, P10909, P01034	389	85	19208	3.4855	1	0.468034	0.458261
GOMF	GO:0008201	heparin binding	9	2.30179	0.02932	P04114, O14737, P04004, Q12841, P02749, P02649, P35443, P05452, P07996	389	179	19208	2.48269	1	0.468034	0.458261
GOMF	GO:0031404	chloride ion binding	3	0.767263	0.0315497	P0DTE7, P0DTE8, P0DUB6	389	14	19208	10.581	1	0.48564	0.475499
GOMF	GO:0043394	proteoglycan binding	3	0.767263	0.0315497	P07711, P07858, P07996	389	14	19208	10.581	1	0.48564	0.475499
GOMF	GO:0043495	protein-membrane adaptor activity	4	1.02302	0.0332241	Q9HB90, Q8TDY2, Q6IAA8, P35579	389	35	19208	5.64319	1	0.493779	0.483468
GOMF	GO:0004601	peroxidase activity	4	1.02302	0.0332241	P30044, P69905, P07203	389	35	19208	5.64319	1	0.493779	0.483468
GOMF	GO:0016208	AMP binding	3	0.767263	0.0359256	P08237, Q01813, P00387	389	15	19208	9.87558	1	0.524879	0.513919
GOMF	GO:0051287	NAD binding	4	1.02302	0.0383047	P31937, P30837, P00387, P48735	389	37	19208	5.33815	1	0.538653	0.527405
GOMF	GO:0140315	iron ion sequestering activity	2	0.511509	0.0399928	P80188, P02794	389	2	19208	49.3779	1	0.538653	0.527405
GOMF	GO:0140272	exogenous protein binding	2	0.511509	0.0399928	P08195, P02768	389	2	19208	49.3779	1	0.538653	0.527405
GOMF	GO:0036130	prostaglandin H2 endoperoxidase reductase activity	2	0.511509	0.0399928	P15121, P42330	389	2	19208	49.3779	1	0.538653	0.527405
GOMF	GO:1903981	enterobactin binding	2	0.511509	0.0399928	P80188, P02768	389	2	19208	49.3779	1	0.538653	0.527405
GOMF	GO:0019901	protein kinase binding	17	4.34783	0.0461345	Q13501, Q14764, O95747, Q8TDY2, P30086, Q08379, Q96KP1, Q13418, P30048, P62993, P68104, Q13151, Q6ZNJ1, P21796, P05026, P46734, Q96JI7	389	496	19208	1.69239	1	0.608885	0.596171
GOMF	GO:0071949	FAD binding	4	1.02302	0.04662	Q9UHG3, O00391, P00387, Q16881	389	40	19208	4.93779	1	0.608885	0.596171
GOMF	GO:0048487	beta-tubulin binding	4	1.02302	0.0526159	O14737, P42704, Q9NVJ2, P15291	389	42	19208	4.70266	1	0.671715	0.657688
GOMF	GO:0005518	collagen binding	5	1.27877	0.0531281	P04004, P07711, Q13443, P07858, P51884	389	70	19208	3.52699	1	0.671715	0.657688
GOMF	GO:0042803	protein homodimerization activity	23	5.88235	0.0537683	P60903, Q13555, Q14108, O75531, P10599, P51665, Q6UB35, Q24JP5, Q9NWU2, P35579, Q8TCT8, P02649, P30040, P08195, P04040, P31949, Q9Y230, Q15075, Q9NQC3, P08697, P07996, Q9UL63, P27105	389	753	19208	1.50822	1	0.671715	0.657688
GOMF	GO:0001786	phosphatidylserine binding	5	1.27877	0.0578096	Q9BZF1, P08758, Q14108, P09525, P07996	389	72	19208	3.42902	1	0.701254	0.68661
GOMF	GO:0097110	scaffold protein binding	5	1.27877	0.0578096	P05787, P08670, P13647, Q02750, P05783	389	72	19208	3.42902	1	0.701254	0.68661
GOMF	GO:0050220	prostaglandin-E synthase activity	2	0.511509	0.0593869	Q9H7Z7, Q15185	389	3	19208	32.9186	1	0.701254	0.68661
GOMF	GO:0003872	6-phosphofructokinase activity	2	0.511509	0.0593869	P08237, Q01813	389	3	19208	32.9186	1	0.701254	0.68661
GOMF	GO:0004303	estradiol 17-beta-dehydrogenase [NAD(P)+] activity	3	0.767263	0.0608731	P52895, P42330, Q99714	389	20	19208	7.40668	1	0.709089	0.694282
GOMF	GO:0048018	receptor ligand activity	6	1.53453	0.0658826	P04114, P09382, O15230, P02649, P01024, P10909	389	107	19208	2.76885	1	0.743412	0.727888
GOMF	GO:0031418	L-ascorbic acid binding	3	0.767263	0.0664069	O15460, P19021, P13674	389	21	19208	7.05398	1	0.743412	0.727888
GOMF	GO:0004180	carboxypeptidase activity	3	0.767263	0.0664069	P10619, Q13867, P42785	389	21	19208	7.05398	1	0.743412	0.727888
GOMF	GO:0005200	structural constituent of cytoskeleton	6	1.53453	0.0723321	P35527, P35908, P08670, P02538, P13647, Q71U36	389	110	19208	2.69334	1	0.799362	0.78267
GOMF	GO:0045182	translation regulator activity	3	0.767263	0.0779452	O00425, Q9Y6M1, P62633	389	23	19208	6.44059	1	0.824053	0.806845
GOMF	GO:0004359	glutaminase activity	2	0.511509	0.0783902	P27708, O94925	389	4	19208	24.6889	1	0.824053	0.806845
GOMF	GO:0047066	phospholipid-hydroperoxide glutathione peroxidase activity	2	0.511509	0.0783902	P00450, P07203	389	4	19208	24.6889	1	0.824053	0.806845
GOMF	GO:0044547	DNA topoisomerase binding	2	0.511509	0.0783902	P19338, Q07955	389	4	19208	24.6889	1	0.824053	0.806845
GOMF	GO:0000049	tRNA binding	5	1.27877	0.0843657	Q08J23, P68104, Q9NSE4, P56192, Q99714	389	82	19208	3.01085	1	0.876184	0.857887
GOMF	GO:0046961	proton-transporting ATPase activity, rotational mechanism	3	0.767263	0.0900547	P61421, Q9UI12, P06576	389	25	19208	5.92535	1	0.880243	0.861862
GOMF	GO:0051117	ATPase binding	5	1.27877	0.0902847	Q9Y265, P54709, Q9Y230, Q92542, P05026	389	84	19208	2.93916	1	0.880243	0.861862
GOMF	GO:0120020	cholesterol transfer activity	3	0.767263	0.0963035	P04114, P02649, O15118	389	26	19208	5.69745	1	0.880243	0.861862
GOMF	GO:0050750	low-density lipoprotein particle receptor binding	3	0.767263	0.0963035	P04114, P02649, P10909	389	26	19208	5.69745	1	0.880243	0.861862
GOMF	GO:0005537	D-mannose binding	3	0.767263	0.0963035	P11717, Q12907, P35613	389	26	19208	5.69745	1	0.880243	0.861862
GOMF	GO:0048027	mRNA 5'-UTR binding	3	0.767263	0.0963035	P19338, O00425, Q9Y6M1	389	26	19208	5.69745	1	0.880243	0.861862
GOMF	GO:0070095	fructose-6-phosphate binding	2	0.511509	0.0970105	P08237, Q01813	389	5	19208	19.7512	1	0.880243	0.861862
GOMF	GO:0047086	ketosteroid monooxygenase activity	2	0.511509	0.0970105	P52895, P42330	389	5	19208	19.7512	1	0.880243	0.861862
GOMF	GO:0035014	phosphatidylinositol 3-kinase regulator activity	2	0.511509	0.0970105	A4D1P6, Q562E7	389	5	19208	19.7512	1	0.880243	0.861862
GOMF	GO:0045569	TRAIL binding	2	0.511509	0.0970105	O00220, O14763	389	5	19208	19.7512	1	0.880243	0.861862
GOMF	GO:0004656	procollagen-proline 4-dioxygenase activity	2	0.511509	0.0970105	O15460, P13674	389	5	19208	19.7512	1	0.880243	0.861862
GOMF	GO:0004185	serine-type carboxypeptidase activity	2	0.511509	0.0970105	P10619, P42785	389	5	19208	19.7512	1	0.880243	0.861862
GOMF	GO:0003925	G protein activity	4	1.02302	0.0996832	Q9NVJ2, P61026, P51148, P51149	389	55	19208	3.59112	1	0.895072	0.876382
