# Supplementary material for: Exosomal proteomics reveals fatty acid metabolism linked to gefitinib resistance in non-small cell lung cancer
Source: Cell Biol Toxicol. 2025 Dec 19;42(1):3. doi: 10.1007/s10565-025-10121-8 (PMC12717232; doi:10.1007/s10565-025-10121-8)
Supplement: Supplementary file 5 — Supplementary file4 (XLSX 56 KB) [file 10565_2025_10121_MOESM4_ESM.xlsx]

## Sheet: cell_up_KEGG
#Term	Database	ID	Input number	Background number	P-Value	Corrected P-Value	Input
Metabolic pathways	KEGG PATHWAY	hsa01100	122	2120	5.19005e-31	1.51031e-28	Q01433|P40939|P30613|P09110|P04406|Q8IV08|P49419|Q13057|Q9Y6X5|P48735|Q10471|P15104|P04075|Q10472|P15559|P21281|O14841|P24752|P00390|P10768|P40925|Q9HBU6|O43286|P61421|P30043|P34059|O95861|P38606|P37837|P31937|P53004|P15121|P35270|Q8NFW8|P16219|Q9NQR4|O00764|P49189|P48426|Q01813|P51570|P13674|O94925|Q99798|P42336|P35573|P12277|P42330|P33908|P48637|Q13510|P13807|P07203|Q93099|P11310|P11413|P36543|…
Lysosome	KEGG PATHWAY	hsa04142	33	184	1.52879e-21	2.22439e-19	O00754|P07711|P10619|P07858|Q92572|P06865|Q9UJJ9|O14773|P15289|P17900|P07339|P16278|P07602|P61916|Q00610|P15586|Q13286|Q8NCC3|Q9BXS5|P61421|Q13510|P09496|O15118|P34059|P04062|P17405|Q99519|P11279|Q9UI12|Q14108|P54803|P54802|P08962
Carbon metabolism	KEGG PATHWAY	hsa01200	28	192	2.20093e-16	2.1349e-14	P40939|P30613|P34896|P21399|P19367|P37837|P18669|P09622|P16219|P60174|P48735|P04406|P04075|Q01813|P31040|Q99798|P24752|P09104|P10768|P40925|P40926|Q02218|P04040|P00505|P11413|P17858|P09972|Q9NR19
Biosynthesis of amino acids	KEGG PATHWAY	hsa01230	18	121	3.94943e-11	2.87321e-09	P21399|Q99798|P60174|P48735|P30613|P04406|P15104|Q03154|P04424|P37837|P00505|P34896|P18669|P09104|P17858|Q01813|P09972|P04075
Glycolysis / Gluconeogenesis	KEGG PATHWAY	hsa00010	17	108	6.26747e-11	3.64766e-09	P60174|P18669|P30613|P04406|P49189|P04075|P49419|P00338|P09104|P19367|P17858|Q01813|P09972|Q9NR19|P09622|P07195|P36871
Synaptic vesicle cycle	KEGG PATHWAY	hsa04721	16	111	7.3092e-10	3.54496e-08	P21281|Q13277|Q00610|Q96CW1|O75348|O94973|P53680|P38606|Q9UI12|P36543|Q16864|P61764|Q05193|P61421|P09496|Q9Y5K8
Phagosome	KEGG PATHWAY	hsa04145	23	271	2.32025e-09	9.44487e-08	Q71U36|P61421|P10321|Q13509|P61020|P01024|O75348|O15400|Q8WTV0|P06756|P08648|P07996|P21281|O75396|Q15075|Q16864|P07711|Q13409|P38606|P11279|Q9UI12|P36543|Q9Y5K8
Amino sugar and nucleotide sugar metabolism	KEGG PATHWAY	hsa00520	13	72	2.59653e-09	9.44487e-08	P00387|P34949|Q3KQV9|Q16851|P19367|Q9Y303|P46926|Q8N0W3|P51570|Q8NBZ7|P06865|Q8NFW8|P36871
Valine, leucine and isoleucine degradation	KEGG PATHWAY	hsa00280	13	76	4.64015e-09	1.50032e-07	P42765|P40939|Q86V21|P49189|P09110|P11310|P49419|P31937|P55084|P24752|Q96RQ3|P09622|P16219
Pyruvate metabolism	KEGG PATHWAY	hsa00620	11	62	5.15678e-08	1.50062e-06	P40925|P30613|P49189|Q13085|P40926|P00338|P24752|P49419|Q9NR19|P09622|P07195
Glyoxylate and dicarboxylate metabolism	KEGG PATHWAY	hsa00630	10	49	6.59899e-08	1.74573e-06	Q99798|P34896|P04040|P15104|P40925|P21399|P40926|P24752|Q9NR19|P09622
Endocytosis	KEGG PATHWAY	hsa04144	24	371	1.35098e-07	3.27613e-06	P47755|O94973|Q9UN37|P53680|P10321|Q05193|Q9ULH1|Q12768|P61020|Q9NZN4|Q9UK41|P53990|Q9UNH7|Q00610|Q96CW1|P59998|Q6WKZ4|Q15075|Q15057|P09496|O95219|Q96QK1|O15145|Q14161
Central carbon metabolism in cancer	KEGG PATHWAY	hsa05230	13	118	4.95564e-07	1.1093e-05	O94925|P11413|Q02750|P18669|P42336|P19367|P00338|P01111|P17858|Q01813|P11166|Q01650|P07195
Fructose and mannose metabolism	KEGG PATHWAY	hsa00051	9	51	8.90577e-07	1.85113e-05	P34949|P60174|P15121|P04075|P19367|Q8N0W3|Q01813|P09972|P17858
Citrate cycle (TCA cycle)	KEGG PATHWAY	hsa00020	9	53	1.18522e-06	2.29933e-05	P31040|Q99798|P48735|P40925|P21399|P40926|P53396|Q02218|P09622
Fatty acid degradation	KEGG PATHWAY	hsa00071	10	73	1.76289e-06	3.20626e-05	P42765|P40939|P49189|P09110|P11310|P49419|P55084|P24752|O60488|P16219
Galactose metabolism	KEGG PATHWAY	hsa00052	8	47	4.60955e-06	7.89046e-05	Q01813|P16278|Q16851|P19367|P17858|P15121|P51570|P36871
Propanoate metabolism	KEGG PATHWAY	hsa00640	8	53	1.01802e-05	0.00016458	P40939|Q13085|P00338|P24752|Q9NR19|P09622|P07195|P16219
Fatty acid metabolism	KEGG PATHWAY	hsa01212	10	93	1.25617e-05	0.000192392	P42765|P40939|Q13085|P09110|P51659|P55084|P11310|P24752|O60488|P16219
mTOR signaling pathway	KEGG PATHWAY	hsa04150	15	217	1.46961e-05	0.000213829	P21281|Q02750|O75348|P42336|P38606|Q9UI12|P36543|P01111|P54646|Q6IAA8|Q16864|Q01650|Q9UHA4|Q9HB90|Q9Y5K8
Pentose phosphate pathway	KEGG PATHWAY	hsa00030	7	42	2.07171e-05	0.00028708	P04075|P37837|P11413|P17858|Q01813|P09972|P36871
Collecting duct acid secretion	KEGG PATHWAY	hsa04966	7	43	2.37328e-05	0.00031392	P21281|O75348|P38606|P36543|Q16864|P61421|Q9Y5K8
Proteoglycans in cancer	KEGG PATHWAY	hsa05205	18	323	3.3202e-05	0.000420078	P07711|Q02750|P35241|P26038|P42336|Q14315|P22694|P01137|O75369|P40763|P01111|P08648|P06756|P07996|P16070|Q92888|P08962|P35052
Vibrio cholerae infection	KEGG PATHWAY	hsa05110	9	84	3.4981e-05	0.000424145	P21281|P22694|O75348|P38606|Q9UI12|P36543|Q16864|P61421|Q9Y5K8
HIF-1 signaling pathway	KEGG PATHWAY	hsa04066	13	183	4.15777e-05	0.000483965	Q02750|P40763|P42336|P04075|P00338|P04406|P19367|P09104|P17858|Q01813|P09972|P11166|P07195
Insulin signaling pathway	KEGG PATHWAY	hsa04910	14	216	5.44949e-05	0.000609924	Q02750|P10586|P22694|P42336|P13807|P30613|Q13085|P19367|P01111|P54646|O75955|Q14254|P13861|O15357
Endocrine and other factor-regulated calcium reabsorption	KEGG PATHWAY	hsa04961	8	70	6.26908e-05	0.000675667	Q00610|Q96CW1|P22694|O94973|P53680|Q05193|P20020|P09496
Human papillomavirus infection	KEGG PATHWAY	hsa05165	22	486	9.18863e-05	0.000954961	Q02750|P02462|P61421|P10321|P07942|Q06190|O75348|P06756|P16144|P08648|P07996|P21281|P42336|Q16864|P22694|P38606|Q9UI12|P36543|P01111|P08572|P12109|Q9Y5K8
Sphingolipid signaling pathway	KEGG PATHWAY	hsa04071	12	181	0.000150339	0.00148735	P04899|Q06190|Q02750|P42336|P08754|P17405|P07339|P63096|P01111|Q14344|P33527|Q13510
Other glycan degradation	KEGG PATHWAY	hsa00511	5	25	0.000153335	0.00148735	P04062|P06865|Q99519|O00754|P16278
Regulation of actin cytoskeleton	KEGG PATHWAY	hsa04810	17	336	0.000165759	0.001556	Q02750|P06756|P59998|P26038|P42336|P48426|Q9Y281|P16144|P01111|Q14344|Q9NYB9|O15145|O43707|P08648|Q92888|P18206|P35241
2-Oxocarboxylic acid metabolism	KEGG PATHWAY	hsa01210	5	27	0.000210586	0.00191501	P21399|Q03154|Q99798|P48735|P00505
Epithelial cell signaling in Helicobacter pylori infection	KEGG PATHWAY	hsa05120	9	110	0.00023681	0.00208823	P21281|O75348|O14672|P38606|Q9UI12|P36543|Q16864|P61421|Q9Y5K8
Glutathione metabolism	KEGG PATHWAY	hsa00480	8	87	0.000251581	0.00215324	O14841|P48735|P00390|P78417|P07203|P11413|P48637|P30711
Starch and sucrose metabolism	KEGG PATHWAY	hsa00500	6	47	0.000304263	0.00252973	Q04446|P13807|Q16851|P19367|P35573|P36871
Glycosaminoglycan degradation	KEGG PATHWAY	hsa00531	5	31	0.000372399	0.00301023	P34059|P06865|P54802|P16278|P15586
Relaxin signaling pathway	KEGG PATHWAY	hsa04926	12	202	0.000388416	0.00305484	P04899|P62879|Q02750|P02462|P22694|P42336|P08754|P01137|P63096|P62873|P01111|P08572
Rheumatoid arthritis	KEGG PATHWAY	hsa05323	11	175	0.000430463	0.00329644	P21281|P05362|P07711|O75348|P38606|P01137|Q9UI12|P36543|Q16864|P61421|Q9Y5K8
Amoebiasis	KEGG PATHWAY	hsa05146	10	148	0.000457593	0.00334756	P02462|P22694|P42336|P01137|P07942|O43707|P08572|P18206|P04792|P61020
Bacterial invasion of epithelial cells	KEGG PATHWAY	hsa05100	9	122	0.000482471	0.00334756	Q00610|P59998|P42336|P84095|P08648|O15145|Q05193|P18206|P09496
Lysine degradation	KEGG PATHWAY	hsa00310	7	73	0.000483153	0.00334756	O00469|P40939|P49189|P49419|P24752|P09622|Q9NVH6
Sphingolipid metabolism	KEGG PATHWAY	hsa00600	7	73	0.000483153	0.00334756	P04062|P15289|P17405|Q99519|P16278|P54803|Q13510
Arginine biosynthesis	KEGG PATHWAY	hsa00220	5	35	0.000614054	0.00415557	O94925|P15104|Q03154|P04424|P00505
ECM-receptor interaction	KEGG PATHWAY	hsa04512	9	129	0.000703436	0.00465227	P02462|P16144|P06756|P08648|P08572|P07996|P16070|P07942|P12109
Focal adhesion	KEGG PATHWAY	hsa04510	15	323	0.00091444	0.00591338	Q02750|P02462|P42336|Q14315|P06756|O75369|P16144|P08648|P08572|O43707|P07996|Q9Y490|P07942|P18206|P12109
Folate biosynthesis	KEGG PATHWAY	hsa00790	5	39	0.000957525	0.00605739	P16152|P35270|P42330|P15121|P61457
Tryptophan metabolism	KEGG PATHWAY	hsa00380	6	62	0.00116622	0.00722066	P40939|P04040|P49189|P49419|P24752|P09622
Glucagon signaling pathway	KEGG PATHWAY	hsa04922	10	172	0.00135721	0.00822806	P18669|P22694|P13807|Q13085|P00338|P54646|P17858|Q01813|P11166|P07195
Peroxisome	KEGG PATHWAY	hsa04146	8	118	0.00163363	0.00970176	Q06830|P48735|P04040|O60488|P09110|P51659|P04179|P30044
MicroRNAs in cancer	KEGG PATHWAY	hsa05206	12	244	0.00183895	0.0107027	O94925|Q02750|P40763|P35241|P42336|Q16658|P08670|P01111|P08648|P33527|P07996|P16070
Huntington disease	KEGG PATHWAY	hsa05016	13	281	0.0020265	0.011563	Q14203|P31040|Q00610|Q96CW1|O94973|P07203|P53680|P04179|Q9UJW0|P14854|Q13561|P09496|P21796
Vasopressin-regulated water reabsorption	KEGG PATHWAY	hsa04962	6	71	0.0022174	0.0124089	Q14203|P22694|Q13409|Q13561|Q9UJW0|P61020
Arginine and proline metabolism	KEGG PATHWAY	hsa00330	6	76	0.00304656	0.0167274	P49189|P12277|P00505|P49419|Q14353|P13674
GABAergic synapse	KEGG PATHWAY	hsa04727	8	132	0.0031522	0.0169869	O94925|P04899|P62879|P22694|P62873|P15104|P08754|P63096
Gap junction	KEGG PATHWAY	hsa04540	8	134	0.0034375	0.0180252	P04899|Q02750|P22694|P08754|Q71U36|P63096|P01111|Q13509
Autophagy - animal	KEGG PATHWAY	hsa04140	10	197	0.00346877	0.0180252	P07711|Q02750|P22694|P42336|P07339|P11279|P01111|P54646|P07858|Q9HB90
Oxidative phosphorylation	KEGG PATHWAY	hsa00190	10	202	0.00410432	0.0209537	P21281|P31040|O75348|P38606|Q9UI12|P36543|Q16864|P61421|P14854|Q9Y5K8
Cysteine and methionine metabolism	KEGG PATHWAY	hsa00270	6	82	0.00432416	0.0216954	P40925|P00505|P40926|P00338|P48637|P07195
Alanine, aspartate and glutamate metabolism	KEGG PATHWAY	hsa00250	5	60	0.00541457	0.0267058	O94925|P15104|P04424|P00505|Q9NQR4
Cholinergic synapse	KEGG PATHWAY	hsa04725	9	179	0.00575405	0.0279072	P04899|P62879|Q02750|P22694|P42336|P08754|P63096|P62873|P01111
Human cytomegalovirus infection	KEGG PATHWAY	hsa05163	14	360	0.00613816	0.029282	P04899|P62879|Q02750|P40763|P22694|P42336|P08754|Q14344|P06756|P63096|P62873|P01111|P10321|Q92888
Sulfur metabolism	KEGG PATHWAY	hsa00920	3	19	0.00625552	0.0293606	Q13228|O95861|O95340
Platelet activation	KEGG PATHWAY	hsa04611	9	184	0.00679637	0.0313928	P04899|Q14344|P22694|P42336|P08754|P63096|P02675|Q9Y490|Q92888
Fluid shear stress and atherosclerosis	KEGG PATHWAY	hsa05418	10	222	0.00761566	0.0346275	P05362|P42336|P78417|P07711|P06756|P15559|P54646|P30711|Q13501|P35052
Estrogen signaling pathway	KEGG PATHWAY	hsa04915	10	225	0.00829793	0.036789	P04899|P35527|Q02750|P22694|P42336|P08754|P07339|P63096|P01111|P05783
Pertussis	KEGG PATHWAY	hsa05133	7	125	0.00834389	0.036789	P04899|Q9Y281|P01024|P08754|P63096|P08648|P09871
Glycine, serine and threonine metabolism	KEGG PATHWAY	hsa00260	5	69	0.00930834	0.0402269	Q14353|P09622|P34896|P18669|P49419
Butanoate metabolism	KEGG PATHWAY	hsa00650	4	44	0.00953776	0.0402269	P40939|P16219|P24752|Q86V21
Apelin signaling pathway	KEGG PATHWAY	hsa04371	10	230	0.00953834	0.0402269	P04899|P62879|Q02750|P22694|P62873|P08754|Q14344|P63096|P01111|P54646
Long-term depression	KEGG PATHWAY	hsa04730	6	100	0.0105117	0.0436985	P04899|Q14344|P08754|P63096|P01111|Q02750
Pathways in cancer	KEGG PATHWAY	hsa05200	24	810	0.0114013	0.0467295	P62879|Q02750|P02462|P62873|P08754|Q92734|P01137|P07942|P30711|Q92888|Q9UKG1|P08572|Q14344|P06756|P15559|P63096|P42336|P04899|P40763|P78417|P12270|P22694|P01111|P11166
Apoptosis	KEGG PATHWAY	hsa04210	9	204	0.0124687	0.0501215	P07711|Q02750|P42336|P07339|Q71U36|P01111|P07858|O95831|P07384
beta-Alanine metabolism	KEGG PATHWAY	hsa00410	4	48	0.0125734	0.0501215	P49189|P40939|P16219|P49419
Longevity regulating pathway	KEGG PATHWAY	hsa04211	7	139	0.0140009	0.0538079	P04040|P22694|P42336|P04179|P01111|P54646|Q9UKG1
Serotonergic synapse	KEGG PATHWAY	hsa04726	8	173	0.0140529	0.0538079	P04899|P62879|Q02750|P22694|P62873|P08754|P63096|P01111
Leukocyte transendothelial migration	KEGG PATHWAY	hsa04670	8	173	0.0140529	0.0538079	P04899|P05362|P26038|P42336|P08754|P63096|O43707|P18206
Cholesterol metabolism	KEGG PATHWAY	hsa04979	5	78	0.0147974	0.0559227	O15118|Q8WTV0|P61916|P21796|Q07954
Longevity regulating pathway - multiple species	KEGG PATHWAY	hsa04213	6	109	0.0152466	0.0568817	P04040|P22694|P42336|P04179|P01111|P54646
Malaria	KEGG PATHWAY	hsa05144	5	80	0.0162585	0.059889	P05362|Q07954|P60033|P01137|P07996
Glutamatergic synapse	KEGG PATHWAY	hsa04724	8	179	0.0167865	0.0610609	O94925|P04899|P62879|P22694|P62873|P15104|P08754|P63096
Shigellosis	KEGG PATHWAY	hsa05131	6	113	0.0177619	0.0632258	P59998|P08648|O15145|P16070|P18206|P84095
PI3K-Akt signaling pathway	KEGG PATHWAY	hsa04151	17	538	0.0178275	0.0632258	Q06190|P62879|Q02750|P02462|P42336|P13807|P08648|P06756|P61981|P16144|P62873|P01111|P54646|P08572|P07996|P07942|P12109
Human immunodeficiency virus 1 infection	KEGG PATHWAY	hsa05170	12	333	0.018125	0.0632258	P04899|Q9Y281|P62879|Q02750|P42336|P08754|P63096|Q93034|P01111|P10321|Q9BXS5|P62873
Fc gamma R-mediated phagocytosis	KEGG PATHWAY	hsa04666	7	147	0.0182508	0.0632258	Q02750|P59998|P42336|Q9Y281|O15145|Q9ULH1|O15357
Regulation of lipolysis in adipocytes	KEGG PATHWAY	hsa04923	5	85	0.0203226	0.0695749	P63096|P42336|P08754|P04899|P22694
Aminoacyl-tRNA biosynthesis	KEGG PATHWAY	hsa00970	4	59	0.0238691	0.0807664	Q96GW9|P12081|P49588|Q9NSE4
Pathogenic Escherichia coli infection	KEGG PATHWAY	hsa05130	5	90	0.0249993	0.0836184	P05783|Q71U36|Q13509|P59998|O15145
Necroptosis	KEGG PATHWAY	hsa04217	9	238	0.0292425	0.0966997	Q9UN37|P40763|P07384|P17405|Q13501|P15104|O95831|P02794|P21796
Fatty acid elongation	KEGG PATHWAY	hsa00062	3	36	0.0299119	0.0978018	P42765|P40939|P55084
Salmonella infection	KEGG PATHWAY	hsa05132	6	130	0.0316068	0.102195	P59998|Q14315|Q13409|O75369|O15145|P84095
AGE-RAGE signaling pathway in diabetic complications	KEGG PATHWAY	hsa04933	7	169	0.0344329	0.108341	P05362|P02462|P42336|P01137|P40763|P01111|P08572
Parathyroid hormone synthesis, secretion and action	KEGG PATHWAY	hsa04928	7	169	0.0344329	0.108341	P04899|Q14344|P22694|P08754|P63096|Q02750|Q92888
FoxO signaling pathway	KEGG PATHWAY	hsa04068	8	207	0.0347099	0.108341	Q02750|P04040|P42336|P01137|P04179|P40763|P01111|P54646
Thyroid cancer	KEGG PATHWAY	hsa05216	4	67	0.0349968	0.108341	P01111|Q02750|Q92734|P12270
Morphine addiction	KEGG PATHWAY	hsa05032	6	135	0.0367246	0.112493	P04899|P62879|P22694|P62873|P08754|P63096
Chemokine signaling pathway	KEGG PATHWAY	hsa04062	10	291	0.0383395	0.116217	P04899|P62879|Q02750|P40763|P22694|P42336|P08754|P63096|P62873|P01111
Progesterone-mediated oocyte maturation	KEGG PATHWAY	hsa04914	6	141	0.0435303	0.130591	P04899|Q02750|P22694|P42336|P08754|P63096
SNARE interactions in vesicular transport	KEGG PATHWAY	hsa04130	3	43	0.0455028	0.135115	Q13277|O75396|O15400
AMPK signaling pathway	KEGG PATHWAY	hsa04152	7	181	0.0463606	0.136258	Q06190|P42336|P13807|Q13085|P54646|P17858|Q01813
Bladder cancer	KEGG PATHWAY	hsa05219	4	74	0.0468242	0.136258	P19971|P01111|Q02750|P07996
Thyroid hormone signaling pathway	KEGG PATHWAY	hsa04919	7	183	0.0485758	0.139956	Q02750|P22694|P42336|P06756|P01111|Q01813|P11166
Renin secretion	KEGG PATHWAY	hsa04924	5	111	0.0518403	0.147897	P63096|P07858|P08754|P04899|P22694
Mucin type O-glycan biosynthesis	KEGG PATHWAY	hsa00512	3	46	0.0531947	0.148641	Q10471|O43286|Q10472
Yersinia infection	KEGG PATHWAY	hsa05135	7	187	0.0532053	0.148641	Q02750|P42336|P61158|P61160|P08648|Q92888|Q14161
Alzheimer disease	KEGG PATHWAY	hsa05010	9	268	0.0536335	0.148641	Q92542|P31040|Q07954|P04406|P14735|O14672|P14854|Q9NQC3|P07384
Cocaine addiction	KEGG PATHWAY	hsa05030	4	79	0.0564694	0.155024	P63096|P04899|P08754|P22694
B cell receptor signaling pathway	KEGG PATHWAY	hsa04662	5	120	0.0670472	0.180655	P42336|P01111|Q02750|O15357|P60033
Metabolism of xenobiotics by cytochrome P450	KEGG PATHWAY	hsa00980	5	120	0.0670472	0.180655	P30711|P78417|O43488|P07099|P16152
Selenocompound metabolism	KEGG PATHWAY	hsa00450	2	23	0.0693511	0.185148	Q96GW9|O95340
Circadian entrainment	KEGG PATHWAY	hsa04713	6	160	0.0700188	0.185231	P04899|P62879|P22694|P62873|P08754|P63096
Renal cell carcinoma	KEGG PATHWAY	hsa05211	5	122	0.0707295	0.185426	P42336|P11166|P01111|Q02750|P01137
Insulin resistance	KEGG PATHWAY	hsa04931	6	161	0.0716232	0.186093	P10586|P42336|P13807|P40763|P54646|P11166
Drug metabolism - other enzymes	KEGG PATHWAY	hsa00983	5	123	0.0726116	0.186991	P30711|P19971|P78417|P30085|P51580
Tight junction	KEGG PATHWAY	hsa04530	8	244	0.073769	0.187996	P35241|P26038|P61158|P22694|P61160|Q71U36|P54646|O43707
Pantothenate and CoA biosynthesis	KEGG PATHWAY	hsa00770	2	24	0.0742941	0.187996	Q13057|O95497
Glycosphingolipid biosynthesis - ganglio series	KEGG PATHWAY	hsa00604	2	25	0.0793459	0.19719	P06865|P16278
Chagas disease (American trypanosomiasis)	KEGG PATHWAY	hsa05142	6	166	0.0799603	0.19719	P04899|P01024|P42336|P08754|P01137|P63096
Melanogenesis	KEGG PATHWAY	hsa04916	6	166	0.0799603	0.19719	P04899|Q02750|P22694|P08754|P63096|P01111
Protein digestion and absorption	KEGG PATHWAY	hsa04974	5	128	0.0824284	0.201569	P39060|P02462|P08572|P12109|P27487
Chemical carcinogenesis	KEGG PATHWAY	hsa05204	5	129	0.0844722	0.20164	P30711|P78417|P16152|P07099|P52895
Fatty acid biosynthesis	KEGG PATHWAY	hsa00061	2	26	0.0845013	0.20164	O60488|Q13085
Kaposi sarcoma-associated herpesvirus infection	KEGG PATHWAY	hsa05167	9	295	0.0845362	0.20164	P05362|P01024|P40763|P42336|P62879|P10321|P62873|P01111|Q02750
Dopaminergic synapse	KEGG PATHWAY	hsa04728	7	213	0.0898757	0.212633	P04899|Q06190|P62879|P22694|P62873|P08754|P63096
VEGF signaling pathway	KEGG PATHWAY	hsa04370	4	96	0.096455	0.226358	P42336|P01111|Q02750|P04792
Hypertrophic cardiomyopathy (HCM)	KEGG PATHWAY	hsa05410	5	135	0.0972877	0.226486	P16144|P54646|P08648|P06756|P01137
Parkinson disease	KEGG PATHWAY	hsa05012	7	221	0.103449	0.238917	P04899|P31040|P22694|P08754|P63096|P14854|P21796
Acute myeloid leukemia	KEGG PATHWAY	hsa05221	4	100	0.107381	0.246046	P42336|P40763|P01111|Q02750
Tuberculosis	KEGG PATHWAY	hsa05152	9	312	0.108527	0.24673	P38646|P01024|P07339|P11279|Q9UI12|P01137|Q15075|P61421|P61020
Vitamin digestion and absorption	KEGG PATHWAY	hsa04977	2	31	0.111659	0.249943	P33527|Q8WTV0
Histidine metabolism	KEGG PATHWAY	hsa00340	2	31	0.111659	0.249943	P49189|P49419
Axon guidance	KEGG PATHWAY	hsa04360	8	271	0.114365	0.253399	P04899|Q9Y281|P42336|O15031|P08754|P63096|P01111|Q16555
Dilated cardiomyopathy (DCM)	KEGG PATHWAY	hsa05414	5	143	0.115803	0.253399	P16144|P08648|P06756|P01137|P22694
Terpenoid backbone biosynthesis	KEGG PATHWAY	hsa00900	2	32	0.117333	0.253399	P53602|P24752
Colorectal cancer	KEGG PATHWAY	hsa05210	5	144	0.118228	0.253399	P42336|P01111|Q02750|Q9UKG1|P01137
Small cell lung cancer	KEGG PATHWAY	hsa05222	5	144	0.118228	0.253399	P42336|P08572|P02462|P07942|P06756
Purine metabolism	KEGG PATHWAY	hsa00230	6	186	0.118427	0.253399	Q01433|Q9Y6X5|P30613|P07741|O95340|P36871
Viral carcinogenesis	KEGG PATHWAY	hsa05203	9	319	0.119412	0.253641	P01024|P22694|P42336|P61981|P40763|P01111|P10321|O43707|P61421
N-Glycan biosynthesis	KEGG PATHWAY	hsa00510	3	67	0.121961	0.257179	Q9UKM7|P33908|Q9UQ53
Cellular senescence	KEGG PATHWAY	hsa04218	8	276	0.12299	0.257354	Q02750|P42336|P01137|Q13501|P01111|P10321|P07384|P21796
Hepatitis C	KEGG PATHWAY	hsa05160	7	232	0.123813	0.257354	Q02750|P60033|P42336|Q8WTV0|P61981|P40763|P01111
RNA degradation	KEGG PATHWAY	hsa03018	4	106	0.124756	0.257474	P09104|P38646|P17858|Q01813
Ferroptosis	KEGG PATHWAY	hsa04216	3	68	0.125798	0.257797	O60488|P02794|P48637
Proximal tubule bicarbonate reclamation	KEGG PATHWAY	hsa04964	2	34	0.128891	0.262289	O94925|P40925
D-Glutamine and D-glutamate metabolism	KEGG PATHWAY	hsa00471	1	7	0.130692	0.264107	O94925
Inositol phosphate metabolism	KEGG PATHWAY	hsa00562	4	109	0.133862	0.268647	P42336|P60174|O15357|P48426
Non-small cell lung cancer	KEGG PATHWAY	hsa05223	4	110	0.136956	0.271117	P42336|P40763|P01111|Q02750
Complement and coagulation cascades	KEGG PATHWAY	hsa04610	4	110	0.136956	0.271117	P01024|P07225|P02675|P09871
Renin-angiotensin system	KEGG PATHWAY	hsa04614	2	36	0.1407	0.276646	P10619|Q9UIQ6
Oxytocin signaling pathway	KEGG PATHWAY	hsa04921	7	241	0.141879	0.277093	P04899|Q02750|P22694|P08754|P63096|P01111|P54646
Bile secretion	KEGG PATHWAY	hsa04976	4	112	0.143231	0.277868	P11166|Q8WTV0|P07099|P22694
Phenylalanine, tyrosine and tryptophan biosynthesis	KEGG PATHWAY	hsa00400	1	8	0.145781	0.278837	P00505
Adipocytokine signaling pathway	KEGG PATHWAY	hsa04920	4	113	0.14641	0.278837	P40763|P11166|P54646|O60488
Human T-cell leukemia virus 1 infection	KEGG PATHWAY	hsa05166	10	382	0.146605	0.278837	P05362|Q02750|P22694|P42336|P01137|P01111|P10321|Q9Y490|P11166|P21796
Ascorbate and aldarate metabolism	KEGG PATHWAY	hsa00053	2	38	0.152728	0.288596	P49189|P49419
Prolactin signaling pathway	KEGG PATHWAY	hsa04917	4	116	0.156109	0.293082	P42336|P40763|P01111|Q02750
Biosynthesis of unsaturated fatty acids	KEGG PATHWAY	hsa01040	2	40	0.164947	0.307689	P09110|P51659
Type II diabetes mellitus	KEGG PATHWAY	hsa04930	3	79	0.170595	0.316198	P42336|P19367|P30613
Hepatocellular carcinoma	KEGG PATHWAY	hsa05225	7	255	0.172319	0.316227	Q02750|P42336|P78417|P01137|P15559|P01111|P30711
EGFR tyrosine kinase inhibitor resistance	KEGG PATHWAY	hsa01521	4	121	0.172784	0.316227	P42336|P40763|P01111|Q02750
Vitamin B6 metabolism	KEGG PATHWAY	hsa00750	1	10	0.175181	0.316491	O00764
Adherens junction	KEGG PATHWAY	hsa04520	4	122	0.176191	0.316491	Q92692|P18206|P10586|O43707
Gastric acid secretion	KEGG PATHWAY	hsa04971	4	122	0.176191	0.316491	P63096|P04899|P08754|P22694
Ovarian steroidogenesis	KEGG PATHWAY	hsa04913	3	81	0.179184	0.319892	Q8WTV0|P42330|P22694
Chronic myeloid leukemia	KEGG PATHWAY	hsa05220	4	124	0.183072	0.324842	P42336|P01111|Q02750|P01137
Pancreatic cancer	KEGG PATHWAY	hsa05212	4	125	0.186546	0.32723	P42336|P40763|Q02750|P01137
Arachidonic acid metabolism	KEGG PATHWAY	hsa00590	3	83	0.187888	0.32723	P16152|P07203|P42330
cGMP-PKG signaling pathway	KEGG PATHWAY	hsa04022	7	262	0.188519	0.32723	P04899|Q14344|P08754|P63096|Q02750|P20020|P21796
Neomycin, kanamycin and gentamicin biosynthesis	KEGG PATHWAY	hsa00524	1	11	0.189499	0.32723	P19367
PPAR signaling pathway	KEGG PATHWAY	hsa03320	4	126	0.190041	0.32723	O60488|P07108|P09110|P11310
Toxoplasmosis	KEGG PATHWAY	hsa05145	6	220	0.200574	0.341328	P04899|P40763|P08754|P01137|P63096|P07942
Retrograde endocannabinoid signaling	KEGG PATHWAY	hsa04723	6	220	0.200574	0.341328	P04899|P62879|P22694|P62873|P08754|P63096
Pentose and glucuronate interconversions	KEGG PATHWAY	hsa00040	2	46	0.202484	0.342421	Q16851|P15121
Riboflavin metabolism	KEGG PATHWAY	hsa00740	1	12	0.20357	0.342421	P30043
Glycerophospholipid metabolism	KEGG PATHWAY	hsa00564	4	132	0.211427	0.351832	Q8IV08|O95372|Q8NCC3|Q9HBU6
Non-alcoholic fatty liver disease (NAFLD)	KEGG PATHWAY	hsa04932	6	225	0.214125	0.351832	P31040|P30613|P42336|P01137|P54646|P14854
Rap1 signaling pathway	KEGG PATHWAY	hsa04015	8	321	0.214471	0.351832	P04899|Q02750|P42336|P08754|P63096|P01111|P07996|Q9Y490
Glycerolipid metabolism	KEGG PATHWAY	hsa00561	3	89	0.214607	0.351832	P49189|P15121|P49419
Antifolate resistance	KEGG PATHWAY	hsa01523	2	48	0.21521	0.351832	P33527|P34896
Ubiquinone and other terpenoid-quinone biosynthesis	KEGG PATHWAY	hsa00130	1	13	0.217397	0.353422	P15559
PD-L1 expression and PD-1 checkpoint pathway in cancer	KEGG PATHWAY	hsa05235	4	135	0.222365	0.35949	P42336|P40763|P01111|Q02750
Legionellosis	KEGG PATHWAY	hsa05134	3	91	0.223688	0.359631	Q9H0U4|P01024|O75396
Adrenergic signaling in cardiomyocytes	KEGG PATHWAY	hsa04261	6	234	0.239269	0.382567	P04899|Q06190|P22694|P08754|P63096|P20020
Alcoholism	KEGG PATHWAY	hsa05034	7	286	0.248267	0.394786	P04899|P62879|Q02750|P62873|P08754|P63096|P01111
Mitophagy - animal	KEGG PATHWAY	hsa04137	3	99	0.260674	0.412262	Q9Y3D6|P01111|Q13501
Endometrial cancer	KEGG PATHWAY	hsa05213	3	100	0.265356	0.417133	P42336|P01111|Q02750
Tyrosine metabolism	KEGG PATHWAY	hsa00350	2	56	0.266621	0.417133	Q93099|P00505
Synthesis and degradation of ketone bodies	KEGG PATHWAY	hsa00072	1	17	0.27035	0.420705	P24752
Fat digestion and absorption	KEGG PATHWAY	hsa04975	2	57	0.273067	0.422673	Q8WTV0|P00505
Prion diseases	KEGG PATHWAY	hsa05020	2	58	0.279511	0.430358	Q02750|P22694
Cushing syndrome	KEGG PATHWAY	hsa04934	6	250	0.285924	0.43567	P04899|Q02750|P22694|Q8WTV0|P63096|P08754
Natural killer cell mediated cytotoxicity	KEGG PATHWAY	hsa04650	5	201	0.287666	0.43567	P42336|P01111|Q02750|P05362|P10321
Fc epsilon RI signaling pathway	KEGG PATHWAY	hsa04664	3	105	0.288902	0.43567	P42336|P01111|Q02750
Ras signaling pathway	KEGG PATHWAY	hsa04014	8	352	0.28895	0.43567	P62879|Q02750|P22694|P42336|Q96KP1|P62873|P01111|P61020
Porphyrin and chlorophyll metabolism	KEGG PATHWAY	hsa00860	2	62	0.305226	0.457839	P30043|P53004
Melanoma	KEGG PATHWAY	hsa05218	3	109	0.307848	0.459404	P42336|P01111|Q02750
Carbohydrate digestion and absorption	KEGG PATHWAY	hsa04973	2	63	0.311632	0.462677	P42336|P19367
Endocrine resistance	KEGG PATHWAY	hsa01522	4	160	0.317844	0.469506	P42336|P01111|Q02750|P22694
Arrhythmogenic right ventricular cardiomyopathy (ARVC)	KEGG PATHWAY	hsa05412	3	112	0.322088	0.473372	P16144|P08648|P06756
Thyroid hormone synthesis	KEGG PATHWAY	hsa04918	3	114	0.331584	0.48488	P07203|P00390|P22694
Primary bile acid biosynthesis	KEGG PATHWAY	hsa00120	1	23	0.343152	0.499286	P51659
Long-term potentiation	KEGG PATHWAY	hsa04720	3	118	0.350559	0.507526	P01111|Q02750|P22694
Glycosaminoglycan biosynthesis - chondroitin sulfate / dermatan sulfate	KEGG PATHWAY	hsa00532	1	24	0.35456	0.510777	O94766
Platinum drug resistance	KEGG PATHWAY	hsa01524	3	122	0.369473	0.529638	P42336|P78417|P30711
Other types of O-glycan biosynthesis	KEGG PATHWAY	hsa00514	1	26	0.376787	0.537475	Q9Y2G5
Glioma	KEGG PATHWAY	hsa05214	3	126	0.388286	0.549245	P42336|P01111|Q02750
MAPK signaling pathway	KEGG PATHWAY	hsa04010	9	446	0.392575	0.549245	Q9UHA4|Q02750|P22694|P51452|P01137|O75369|P01111|Q14315|P04792
Mineral absorption	KEGG PATHWAY	hsa04978	2	76	0.393265	0.549245	P20020|P02794
Phospholipase D signaling pathway	KEGG PATHWAY	hsa04072	5	232	0.393414	0.549245	P42336|P01111|Q02750|Q14344|Q05193
Osteoclast differentiation	KEGG PATHWAY	hsa04380	4	180	0.396403	0.549245	P42336|Q02750|Q13501|P01137
Phenylalanine metabolism	KEGG PATHWAY	hsa00360	1	28	0.39825	0.549245	P00505
Glycosphingolipid biosynthesis - globo and isoglobo series	KEGG PATHWAY	hsa00603	1	28	0.39825	0.549245	P06865
Nitrogen metabolism	KEGG PATHWAY	hsa00910	1	29	0.408703	0.561003	P15104
Glycosaminoglycan biosynthesis - heparan sulfate / heparin	KEGG PATHWAY	hsa00534	1	30	0.418976	0.572403	O94766
cAMP signaling pathway	KEGG PATHWAY	hsa04024	7	350	0.42543	0.575388	P04899|Q02750|P22694|P42336|P08754|P63096|P20020
Staphylococcus aureus infection	KEGG PATHWAY	hsa05150	3	134	0.425461	0.575388	P05362|P01024|P09871
alpha-Linolenic acid metabolism	KEGG PATHWAY	hsa00592	1	31	0.42907	0.575388	P09110
One carbon pool by folate	KEGG PATHWAY	hsa00670	1	31	0.42907	0.575388	P34896
Hepatitis B	KEGG PATHWAY	hsa05161	5	244	0.434396	0.577532	P42336|P40763|P01111|Q02750|P01137
Viral myocarditis	KEGG PATHWAY	hsa05416	3	136	0.434637	0.577532	P78310|P05362|P10321
Amyotrophic lateral sclerosis (ALS)	KEGG PATHWAY	hsa05014	2	84	0.441308	0.581089	P07203|P04040
Pyrimidine metabolism	KEGG PATHWAY	hsa00240	2	84	0.441308	0.581089	P30085|P19971
Maturity onset diabetes of the young	KEGG PATHWAY	hsa04950	1	33	0.448736	0.588208	P30613
ErbB signaling pathway	KEGG PATHWAY	hsa04012	3	141	0.457331	0.596786	P42336|P01111|Q02750
Steroid hormone biosynthesis	KEGG PATHWAY	hsa00140	2	90	0.475935	0.617142	P42330|P52895
Vascular smooth muscle contraction	KEGG PATHWAY	hsa04270	4	201	0.477171	0.617142	Q92888|Q02750|Q14344|P22694
Cell adhesion molecules (CAMs)	KEGG PATHWAY	hsa04514	5	259	0.484705	0.624112	Q92692|P05362|P10321|P10586|P06756
Protein processing in endoplasmic reticulum	KEGG PATHWAY	hsa04141	5	261	0.491302	0.626226	Q9UKM7|P33908|P07384|P07237|Q15436
Signaling pathways regulating pluripotency of stem cells	KEGG PATHWAY	hsa04550	4	205	0.492117	0.626226	P42336|P40763|P01111|Q02750
Choline metabolism in cancer	KEGG PATHWAY	hsa05231	3	149	0.492803	0.626226	P42336|P01111|Q02750
Prostate cancer	KEGG PATHWAY	hsa05215	3	151	0.501493	0.634497	P42336|P01111|Q02750
Toll-like receptor signaling pathway	KEGG PATHWAY	hsa04620	3	152	0.505809	0.637188	P42336|Q02750|Q9H0E2
Phosphatidylinositol signaling system	KEGG PATHWAY	hsa04070	3	155	0.51864	0.650535	P42336|O15357|P48426
TNF signaling pathway	KEGG PATHWAY	hsa04668	3	156	0.522877	0.653035	P42336|P05362|Q02750
Epstein-Barr virus infection	KEGG PATHWAY	hsa05169	6	332	0.534573	0.66479	P05362|P40763|P42336|P08670|P10321|P16070
GnRH signaling pathway	KEGG PATHWAY	hsa04912	3	160	0.539618	0.668208	P01111|Q02750|P22694
Phototransduction	KEGG PATHWAY	hsa04744	1	44	0.54542	0.672531	P62873
T cell receptor signaling pathway	KEGG PATHWAY	hsa04660	3	163	0.55195	0.677711	P42336|P01111|Q02750
Gastric cancer	KEGG PATHWAY	hsa05226	4	223	0.556955	0.680982	P42336|P01111|Q02750|P01137
Aldosterone synthesis and secretion	KEGG PATHWAY	hsa04925	3	165	0.560063	0.681917	Q8WTV0|P20020|P22694
Nicotinate and nicotinamide metabolism	KEGG PATHWAY	hsa00760	1	47	0.568716	0.689568	Q6IA69
Cortisol synthesis and secretion	KEGG PATHWAY	hsa04927	2	108	0.571523	0.690096	Q8WTV0|P22694
Thermogenesis	KEGG PATHWAY	hsa04714	6	350	0.585235	0.703732	P31040|P22694|O60488|P01111|P54646|P14854
Drug metabolism - cytochrome P450	KEGG PATHWAY	hsa00982	2	115	0.605127	0.723711	P30711|P78417
Antigen processing and presentation	KEGG PATHWAY	hsa04612	3	177	0.606823	0.723711	P07858|P07711|P10321
African trypanosomiasis	KEGG PATHWAY	hsa05143	1	54	0.618545	0.734679	P05362
Circadian rhythm	KEGG PATHWAY	hsa04710	1	55	0.625178	0.739539	P54646
NOD-like receptor signaling pathway	KEGG PATHWAY	hsa04621	4	247	0.635974	0.745732	P07858|Q15654|P21796|P32456
mRNA surveillance pathway	KEGG PATHWAY	hsa03015	2	122	0.636698	0.745732	Q06190|Q96DH6
Aldosterone-regulated sodium reabsorption	KEGG PATHWAY	hsa04960	1	57	0.6381	0.745732	P42336
Inflammatory bowel disease (IBD)	KEGG PATHWAY	hsa05321	2	128	0.662156	0.765177	P40763|P01137
Insulin secretion	KEGG PATHWAY	hsa04911	2	128	0.662156	0.765177	P11166|P22694
Ether lipid metabolism	KEGG PATHWAY	hsa00565	1	61	0.662627	0.765177	Q8IV08
Oocyte meiosis	KEGG PATHWAY	hsa04114	3	194	0.667192	0.767403	Q02750|P22694|P61981
ABC transporters	KEGG PATHWAY	hsa02010	1	64	0.679927	0.775917	P33527
Notch signaling pathway	KEGG PATHWAY	hsa04330	1	64	0.679927	0.775917	Q92542
Neurotrophin signaling pathway	KEGG PATHWAY	hsa04722	3	201	0.690001	0.784337	P42336|P01111|Q02750
Salivary secretion	KEGG PATHWAY	hsa04970	2	139	0.705084	0.793089	P20020|P22694
Influenza A	KEGG PATHWAY	hsa05164	4	271	0.705283	0.793089	P42336|P05362|Q02750|P21796
Breast cancer	KEGG PATHWAY	hsa05224	3	207	0.708602	0.793089	P42336|P01111|Q02750
Measles	KEGG PATHWAY	hsa05162	3	207	0.708602	0.793089	P42336|P40763|P26038
Hedgehog signaling pathway	KEGG PATHWAY	hsa04340	1	72	0.721855	0.800025	P22694
Proteasome	KEGG PATHWAY	hsa03050	1	72	0.721855	0.800025	P28074
TGF-beta signaling pathway	KEGG PATHWAY	hsa04350	2	144	0.723046	0.800025	P01137|P07996
Leishmaniasis	KEGG PATHWAY	hsa05140	2	146	0.729969	0.804625	P01024|P01137
Inflammatory mediator regulation of TRP channels	KEGG PATHWAY	hsa04750	2	154	0.756206	0.8304	P42336|P22694
C-type lectin receptor signaling pathway	KEGG PATHWAY	hsa04625	2	161	0.777332	0.850389	P42336|P01111
Systemic lupus erythematosus	KEGG PATHWAY	hsa05322	3	235	0.784184	0.854673	P01024|P09871|O43707
Hematopoietic cell lineage	KEGG PATHWAY	hsa04640	2	175	0.814821	0.884749	P16070|P08648
Allograft rejection	KEGG PATHWAY	hsa05330	1	99	0.826885	0.894511	P10321
p53 signaling pathway	KEGG PATHWAY	hsa04115	1	102	0.835775	0.900779	P07996
Ubiquitin mediated proteolysis	KEGG PATHWAY	hsa04120	2	190	0.848638	0.909827	Q93034|Q15386
Intestinal immune network for IgA production	KEGG PATHWAY	hsa04672	1	108	0.852211	0.909827	P01137
Cell cycle	KEGG PATHWAY	hsa04110	2	193	0.854689	0.909827	P01137|P61981
Type I diabetes mellitus	KEGG PATHWAY	hsa04940	1	111	0.859803	0.909827	P10321
Graft-versus-host disease	KEGG PATHWAY	hsa05332	1	111	0.859803	0.909827	P10321
Taste transduction	KEGG PATHWAY	hsa04742	1	115	0.869323	0.913717	P22694
Th17 cell differentiation	KEGG PATHWAY	hsa04659	2	203	0.873299	0.913717	P40763|P01137
Cardiac muscle contraction	KEGG PATHWAY	hsa04260	1	118	0.876038	0.913717	P14854
Autoimmune thyroid disease	KEGG PATHWAY	hsa05320	1	118	0.876038	0.913717	P10321
Amphetamine addiction	KEGG PATHWAY	hsa05031	1	120	0.880321	0.914906	P22694
Calcium signaling pathway	KEGG PATHWAY	hsa04020	3	298	0.896326	0.928223	P20020|P21796|P22694
Jak-STAT signaling pathway	KEGG PATHWAY	hsa04630	2	226	0.908074	0.937055	P42336|P40763
Hippo signaling pathway	KEGG PATHWAY	hsa04390	2	233	0.916744	0.942659	P01137|P61981
NF-kappa B signaling pathway	KEGG PATHWAY	hsa04064	1	144	0.921542	0.944256	P05362
Pancreatic secretion	KEGG PATHWAY	hsa04972	1	149	0.928153	0.947693	P20020
RNA transport	KEGG PATHWAY	hsa03013	1	209	0.975046	0.992092	P12270
Wnt signaling pathway	KEGG PATHWAY	hsa04310	1	245	0.986785	0.999906	P22694
Herpes simplex virus 1 infection	KEGG PATHWAY	hsa05168	4	702	0.998395	0.999906	P42336|P01024|P08648|P10321
Cytokine-cytokine receptor interaction	KEGG PATHWAY	hsa04060	1	404	0.999211	0.999906	P01137
Neuroactive ligand-receptor interaction	KEGG PATHWAY	hsa04080	1	473	0.999769	0.999906	P01024
Olfactory transduction	KEGG PATHWAY	hsa04740	2	666	0.999906	0.999906	P62873|P22694

## Sheet: exosome_up_KEGG
#Term	Database	ID	Input number	Background number	P-Value	Corrected P-Value	Input
Lysosome	KEGG PATHWAY	hsa04142	19	184	1.25186e-10	3.5052e-08	P04062|O14773|P13473|P07711|P07339|P15586|P10253|P20645|P11717|Q13286|P11279|Q14108|P07858|P10619|Q9UI12|P61421|P06865|O15118|P34059
Proteasome	KEGG PATHWAY	hsa03050	11	72	2.85118e-08	3.99165e-06	P35998|P51665|O00232|Q99460|P62333|P62195|P17980|P62191|O43242|P43686|P48556
Metabolic pathways	KEGG PATHWAY	hsa01100	63	2120	6.62466e-08	6.18301e-06	P40939|P04040|P53004|P11310|P09110|P21399|Q8IV08|P14854|P15121|O75489|P06865|O14561|Q9Y6X5|Q9NQR4|P48449|P48735|Q9BTU6|P22392|P10253|P27708|Q8NF37|Q86Y39|P15291|Q86V21|O15460|P30085|Q15185|Q01813|P78417|P34059|P13674|O94925|O14841|Q6UB35|P08237|P15586|P20839|P15559|P10768|O75390|P42330|P28331|P56192|P06744|P09104|Q99714|P61421|P40926|Q9UBM7|O60488|P39656|P04062|Q9UI12|P06576|P13807|P07203|Q13085|…
Epstein-Barr virus infection	KEGG PATHWAY	hsa05169	17	332	1.32244e-05	0.00092571	P05362|P35998|P51665|O00232|Q99460|P62333|P62195|P27797|P46934|P08670|P17980|P48556|P62191|O43242|P43686|P46734|P23458
Phagosome	KEGG PATHWAY	hsa04145	15	271	1.80519e-05	0.0010109	P51149|P51148|P07711|P01024|P13473|Q15075|P35443|P20645|P27797|Q9UI12|P08648|P11279|P07996|P61421|Q71U36
ECM-receptor interaction	KEGG PATHWAY	hsa04512	10	129	3.30556e-05	0.00154259	P11047|P02462|P07942|P35443|P04004|Q14118|P08572|O15230|P07996|P08648
Carbon metabolism	KEGG PATHWAY	hsa01200	12	192	4.10915e-05	0.00164366	P40939|P48735|P08237|P09104|P04075|O75390|P04040|P21399|P40926|P06744|Q01813|P10768
Valine, leucine and isoleucine degradation	KEGG PATHWAY	hsa00280	7	76	0.000189266	0.00662432	P40939|P09110|P11310|P30837|P31937|Q86V21|Q99714
Focal adhesion	KEGG PATHWAY	hsa04510	14	323	0.000392237	0.0122029	Q02750|P02462|P35443|P11047|P07996|Q13418|O75369|P62993|P08648|P08572|P04004|O15230|Q14315|P07942
Alzheimer disease	KEGG PATHWAY	hsa05010	12	268	0.000766608	0.0176859	Q92542|P02649|Q07954|P06576|Q86Y39|O14561|P28331|P14854|Q9NQC3|P31930|Q99714|O75489
Protein digestion and absorption	KEGG PATHWAY	hsa04974	8	128	0.000781852	0.0176859	P02462|P08195|P05023|P05026|P42785|P39060|P08572|P54709
Autophagy - animal	KEGG PATHWAY	hsa04140	10	197	0.000843494	0.0176859	P51149|P07711|Q02750|P13473|P07339|Q8TDY2|P11279|P07858|Q9HB90|P42345
Galactose metabolism	KEGG PATHWAY	hsa00052	5	47	0.00087275	0.0176859	P10253|P15291|P08237|Q01813|P15121
Tuberculosis	KEGG PATHWAY	hsa05152	13	312	0.000888052	0.0176859	P51149|P51148|P23458|P01024|P13473|P38646|P07339|P11279|Q9UI12|Q13555|P01137|Q15075|P61421
Necroptosis	KEGG PATHWAY	hsa04217	11	238	0.000984081	0.0176859	P12236|P23458|O00220|Q9UKK3|Q9UN37|O14763|Q13501|Q13555|P02792|P02794|P21796
Human papillomavirus infection	KEGG PATHWAY	hsa05165	17	486	0.00102629	0.0176859	Q04721|P23458|Q02750|P02462|P62191|P11047|P07996|P04004|Q9UI12|P62993|P08648|P07942|O15230|P35443|P61421|P08572|P42345
Huntington disease	KEGG PATHWAY	hsa05016	12	281	0.00113338	0.0176859	P12236|P06576|O14561|P07203|Q86Y39|P28331|P21980|P14854|P31930|O75489|P04179|P21796
MicroRNAs in cancer	KEGG PATHWAY	hsa05206	11	244	0.00119219	0.0176859	O94925|Q04721|P62993|Q16658|P08670|P30825|Q02750|P08648|P07996|P33527|P42345
Proteoglycans in cancer	KEGG PATHWAY	hsa05205	13	323	0.00120011	0.0176859	P07711|P62993|P51884|Q14315|P01137|O75369|Q13555|Q02750|P08648|P04004|P07996|Q14247|P42345
Cholesterol metabolism	KEGG PATHWAY	hsa04979	6	78	0.00130954	0.0183336	P02649|Q07954|O15118|P04114|P02749|P21796
Malaria	KEGG PATHWAY	hsa05144	6	80	0.00147904	0.0197205	P05362|Q07954|P35443|P01137|P07996|P69905
Thyroid hormone synthesis	KEGG PATHWAY	hsa04918	7	114	0.00181438	0.0229381	P02768|P05023|P07203|P05543|P05026|P54709|P13667
Amoebiasis	KEGG PATHWAY	hsa05146	8	148	0.00188421	0.0229381	P51149|P51148|P11047|P02462|P01137|P07942|O15230|P08572
Proximal tubule bicarbonate reclamation	KEGG PATHWAY	hsa04964	4	34	0.00207123	0.0241644	P05023|P54709|O94925|P05026
Biosynthesis of amino acids	KEGG PATHWAY	hsa01230	7	121	0.00249597	0.0279549	P48735|P08237|P09104|P04075|O75390|P21399|Q01813
Oxidative phosphorylation	KEGG PATHWAY	hsa00190	9	202	0.00350406	0.0377361	P06576|Q86Y39|O14561|P28331|P14854|P31930|P61421|O75489|Q9UI12
Ferroptosis	KEGG PATHWAY	hsa04216	5	68	0.00395279	0.0409919	O60488|P02792|P02794|P08195|P00450
Pentose phosphate pathway	KEGG PATHWAY	hsa00030	4	42	0.00418695	0.0418695	P04075|P06744|P08237|Q01813
Glucagon signaling pathway	KEGG PATHWAY	hsa04922	8	172	0.00452577	0.043697	Q93100|P08237|P13807|Q13085|P46020|Q13555|Q01813|P11166
Fatty acid degradation	KEGG PATHWAY	hsa00071	5	73	0.00524386	0.0469664	P40939|O60488|P09110|P11310|P30837
Insulin signaling pathway	KEGG PATHWAY	hsa04910	9	216	0.00531535	0.0469664	Q93100|P62993|P13807|Q13085|P46020|Q02750|O75955|Q14254|P42345
RNA degradation	KEGG PATHWAY	hsa03018	6	106	0.00552952	0.0469664	P38646|P08237|Q15477|P09104|Q6PGP7|Q01813
Glycolysis / Gluconeogenesis	KEGG PATHWAY	hsa00010	6	108	0.00602015	0.0469664	P08237|P09104|P04075|P30837|P06744|Q01813
Parkinson disease	KEGG PATHWAY	hsa05012	9	221	0.00611352	0.0469664	P12236|P06576|Q86Y39|O14561|P28331|P14854|P31930|O75489|P21796
Mineral absorption	KEGG PATHWAY	hsa04978	5	76	0.0061478	0.0469664	P05023|P54709|P02792|P02794|P05026
Thermogenesis	KEGG PATHWAY	hsa04714	12	350	0.00628439	0.0469664	P62993|P06576|O60488|Q86Y39|O14561|P51532|P28331|P14854|P31930|O75489|P46734|P42345
HIF-1 signaling pathway	KEGG PATHWAY	hsa04066	8	183	0.00642125	0.0469664	Q02750|P08237|P09104|P04075|Q13555|Q01813|P11166|P42345
Thyroid hormone signaling pathway	KEGG PATHWAY	hsa04919	8	183	0.00642125	0.0469664	Q04721|Q02750|P05023|P05026|Q01813|P11166|P54709|P42345
Complement and coagulation cascades	KEGG PATHWAY	hsa04610	6	110	0.00654175	0.0469664	P01024|P04004|P10909|P08697|P10646|P09871
Glyoxylate and dicarboxylate metabolism	KEGG PATHWAY	hsa00630	4	49	0.00694941	0.0486459	O75390|P04040|P21399|P40926
Fructose and mannose metabolism	KEGG PATHWAY	hsa00051	4	51	0.00791603	0.0540607	P04075|P08237|Q01813|P15121
2-Oxocarboxylic acid metabolism	KEGG PATHWAY	hsa01210	3	27	0.00885375	0.0557943	O75390|P48735|P21399
Peroxisome	KEGG PATHWAY	hsa04146	6	118	0.00895938	0.0557943	P48735|P04040|O60488|P09110|P04179|P30044
Central carbon metabolism in cancer	KEGG PATHWAY	hsa05230	6	118	0.00895938	0.0557943	O94925|Q02750|P08237|Q01813|P11166|P42345
Citrate cycle (TCA cycle)	KEGG PATHWAY	hsa00020	4	53	0.00896694	0.0557943	O75390|P48735|P21399|P40926
Apoptosis	KEGG PATHWAY	hsa04210	8	204	0.0116373	0.0705122	P07711|Q02750|P07339|Q9UKK3|O14763|Q71U36|O00220|P07858
Pathogenic Escherichia coli infection	KEGG PATHWAY	hsa05130	5	90	0.011836	0.0705122	Q14247|P19338|Q16625|P05783|Q71U36
Glycosaminoglycan degradation	KEGG PATHWAY	hsa00531	3	31	0.0125136	0.0729961	P34059|P06865|P15586
Fatty acid metabolism	KEGG PATHWAY	hsa01212	5	93	0.013404	0.0765945	P40939|P11310|P09110|Q13085|O60488
PI3K-Akt signaling pathway	KEGG PATHWAY	hsa04151	15	538	0.0141274	0.0791132	P29317|P23458|Q02750|P02462|P07942|P35443|P11047|P07996|P04004|P62993|P08572|O15230|P13807|P08648|P42345
mTOR signaling pathway	KEGG PATHWAY	hsa04150	8	217	0.016135	0.0885843	P62993|P08195|Q9UI12|Q02750|Q6IAA8|Q9UHA4|Q9HB90|P42345
Renin-angiotensin system	KEGG PATHWAY	hsa04614	3	36	0.0181387	0.0976698	P10619|Q9UIQ6|P42785
Folate biosynthesis	KEGG PATHWAY	hsa00790	3	39	0.0220841	0.116671	Q92820|P42330|P15121
Cardiac muscle contraction	KEGG PATHWAY	hsa04260	5	118	0.0320804	0.166343	P05023|P54709|P14854|P05026|P31930
Starch and sucrose metabolism	KEGG PATHWAY	hsa00500	3	47	0.034703	0.17667	P10253|P06744|P13807
Hepatocellular carcinoma	KEGG PATHWAY	hsa05225	8	255	0.0362763	0.178393	P62993|P78417|P51532|P15559|Q02750|P01137|Q16881|P42345
Arachidonic acid metabolism	KEGG PATHWAY	hsa00590	4	83	0.0363156	0.178393	P07203|Q15185|P42330|Q9H7Z7
PPAR signaling pathway	KEGG PATHWAY	hsa03320	5	126	0.0403639	0.19486	O60488|P07108|P09110|P11310|Q13418
Glutathione metabolism	KEGG PATHWAY	hsa00480	4	87	0.0417437	0.198106	P78417|P07203|O14841|P48735
Insulin secretion	KEGG PATHWAY	hsa04911	5	128	0.0426192	0.19889	P05023|P54709|Q13555|P05026|P11166
Rheumatoid arthritis	KEGG PATHWAY	hsa05323	6	175	0.0463694	0.212843	P05362|P42830|P07711|P01137|Q9UI12|P61421
Influenza A	KEGG PATHWAY	hsa05164	8	271	0.0483697	0.218444	P12236|P05362|Q02750|O14763|P23458|O00220|Q14258|P21796
Selenocompound metabolism	KEGG PATHWAY	hsa00450	2	23	0.049308	0.219147	P56192|Q16881
Non-alcoholic fatty liver disease (NAFLD)	KEGG PATHWAY	hsa04932	7	225	0.0501129	0.219244	Q86Y39|O14561|P01137|P28331|P14854|P31930|O75489
AMPK signaling pathway	KEGG PATHWAY	hsa04152	6	181	0.0527656	0.227298	P08237|P13807|Q13085|Q01813|P61026|P42345
Aldosterone-regulated sodium reabsorption	KEGG PATHWAY	hsa04960	3	57	0.0546615	0.231897	P05023|P54709|P05026
Other glycan degradation	KEGG PATHWAY	hsa00511	2	25	0.0566315	0.236669	P04062|P06865
Other types of O-glycan biosynthesis	KEGG PATHWAY	hsa00514	2	26	0.0604265	0.245209	P15291|Q9Y2G5
Fatty acid biosynthesis	KEGG PATHWAY	hsa00061	2	26	0.0604265	0.245209	O60488|Q13085
Alanine, aspartate and glutamate metabolism	KEGG PATHWAY	hsa00250	3	60	0.0615136	0.246054	O94925|Q9NQR4|P27708
Colorectal cancer	KEGG PATHWAY	hsa05210	5	144	0.0633564	0.246386	P62993|Q02750|P42345|P01137|P52701
Small cell lung cancer	KEGG PATHWAY	hsa05222	5	144	0.0633564	0.246386	P08572|P02462|P11047|P07942|O15230
Spliceosome	KEGG PATHWAY	hsa03040	6	191	0.064564	0.247494	Q9HCS7|P62995|Q13595|Q07955|Q9ULR0|P84103
Pyruvate metabolism	KEGG PATHWAY	hsa00620	3	62	0.0662929	0.247494	P30837|Q13085|P40926
Tryptophan metabolism	KEGG PATHWAY	hsa00380	3	62	0.0662929	0.247494	P40939|P04040|P30837
Carbohydrate digestion and absorption	KEGG PATHWAY	hsa04973	3	63	0.0687446	0.253269	P05023|P54709|P05026
N-Glycan biosynthesis	KEGG PATHWAY	hsa00510	3	67	0.0789524	0.2871	P15291|P39656|P04843
Vitamin digestion and absorption	KEGG PATHWAY	hsa04977	2	31	0.0806068	0.289358	P33527|P04114
Steroid biosynthesis	KEGG PATHWAY	hsa00100	2	32	0.0848627	0.298286	P48449|Q9UBM7
Bile secretion	KEGG PATHWAY	hsa04976	4	112	0.08535	0.298286	P05023|P54709|P05026|P11166
Endocrine and other factor-regulated calcium reabsorption	KEGG PATHWAY	hsa04961	3	70	0.0870149	0.298286	P05023|P54709|P05026
Pathways in cancer	KEGG PATHWAY	hsa05200	17	810	0.087355	0.298286	Q04721|P23458|Q02750|P02462|P52701|P78417|P11047|P01137|P15559|Q13555|P62993|P08572|O15230|P11166|P07942|Q16881|P42345
Mismatch repair	KEGG PATHWAY	hsa03430	2	33	0.089185	0.300865	P35249|P52701
Amino sugar and nucleotide sugar metabolism	KEGG PATHWAY	hsa00520	3	72	0.0925754	0.308585	P00387|P06744|P06865
Arginine and proline metabolism	KEGG PATHWAY	hsa00330	3	76	0.104121	0.332646	P30837|P13674|O15460
EGFR tyrosine kinase inhibitor resistance	KEGG PATHWAY	hsa01521	4	121	0.104919	0.332646	P62993|P23458|Q02750|P42345
Toxoplasmosis	KEGG PATHWAY	hsa05145	6	220	0.10679	0.332646	P23458|P11047|P01137|P07942|O15230|P46734
Gastric acid secretion	KEGG PATHWAY	hsa04971	4	122	0.10721	0.332646	P05023|P54709|Q13555|P05026
Renal cell carcinoma	KEGG PATHWAY	hsa05211	4	122	0.10721	0.332646	P62993|Q02750|P01137|P11166
D-Glutamine and D-glutamate metabolism	KEGG PATHWAY	hsa00471	1	7	0.108875	0.332646	O94925
Drug metabolism - other enzymes	KEGG PATHWAY	hsa00983	4	123	0.109523	0.332646	P20839|P22392|P30085|P78417
Fluid shear stress and atherosclerosis	KEGG PATHWAY	hsa05418	6	222	0.11013	0.332646	P05362|P10599|P78417|P07711|P15559|Q13501
Human T-cell leukemia virus 1 infection	KEGG PATHWAY	hsa05166	9	382	0.110546	0.332646	P12236|Q08AM6|P05362|Q02750|P23458|P01137|P27797|P11166|P21796
Cellular senescence	KEGG PATHWAY	hsa04218	7	276	0.113093	0.332646	P12236|Q02750|P01137|Q13501|P46734|P21796|P42345
Pancreatic cancer	KEGG PATHWAY	hsa05212	4	125	0.114216	0.332646	P23458|Q02750|P42345|P01137
Pertussis	KEGG PATHWAY	hsa05133	4	125	0.114216	0.332646	P42830|P01024|P08648|P09871
Estrogen signaling pathway	KEGG PATHWAY	hsa04915	6	225	0.115238	0.332646	P13645|P35527|P62993|P07339|Q02750|P05783
Glioma	KEGG PATHWAY	hsa05214	4	126	0.116596	0.33313	P62993|Q13555|Q02750|P42345
Osteoclast differentiation	KEGG PATHWAY	hsa04380	5	180	0.127069	0.353502	P62993|P23458|Q02750|Q13501|P01137
Vibrio cholerae infection	KEGG PATHWAY	hsa05110	3	84	0.128776	0.353502	P61421|P13667|Q9UI12
Amyotrophic lateral sclerosis (ALS)	KEGG PATHWAY	hsa05014	3	84	0.128776	0.353502	P07203|P46734|P04040
Pyrimidine metabolism	KEGG PATHWAY	hsa00240	3	84	0.128776	0.353502	P22392|P30085|P27708
Ribosome	KEGG PATHWAY	hsa03010	5	182	0.13125	0.356797	P62701|P62829|Q9P015|P63173|P32969
Staphylococcus aureus infection	KEGG PATHWAY	hsa05150	4	134	0.136387	0.367195	P13645|P05362|P01024|P09871
PD-L1 expression and PD-1 checkpoint pathway in cancer	KEGG PATHWAY	hsa05235	4	135	0.138951	0.370536	P46734|Q02750|P23458|P42345
Butanoate metabolism	KEGG PATHWAY	hsa00650	2	44	0.140375	0.370801	P40939|Q86V21
Ubiquitin mediated proteolysis	KEGG PATHWAY	hsa04120	5	190	0.148581	0.383778	P46934|Q14669|Q15386|Q9NR09|O95714
Longevity regulating pathway	KEGG PATHWAY	hsa04211	4	139	0.149399	0.383778	Q8TDY2|P42345|P04040|P04179
Salivary secretion	KEGG PATHWAY	hsa04970	4	139	0.149399	0.383778	P05023|P54709|P01034|P05026
ErbB signaling pathway	KEGG PATHWAY	hsa04012	4	141	0.154734	0.393868	P62993|Q13555|Q02750|P42345
Antifolate resistance	KEGG PATHWAY	hsa01523	2	48	0.160269	0.400673	P33527|Q92820
beta-Alanine metabolism	KEGG PATHWAY	hsa00410	2	48	0.160269	0.400673	P40939|P30837
Natural killer cell mediated cytotoxicity	KEGG PATHWAY	hsa04650	5	201	0.173882	0.42775	P62993|P05362|Q02750|O14763|O00220
Relaxin signaling pathway	KEGG PATHWAY	hsa04926	5	202	0.176261	0.42775	P62993|P02462|Q02750|P08572|P01137
Endocytosis	KEGG PATHWAY	hsa04144	8	371	0.178098	0.42775	P51149|P51148|Q9NZN4|P11717|Q9UN37|P46934|Q15075|P61026
Ubiquinone and other terpenoid-quinone biosynthesis	KEGG PATHWAY	hsa00130	1	13	0.182697	0.42775	P15559
Endometrial cancer	KEGG PATHWAY	hsa05213	3	100	0.183256	0.42775	P62993|Q02750|Q13418
Acute myeloid leukemia	KEGG PATHWAY	hsa05221	3	100	0.183256	0.42775	P62993|Q02750|P42345
Protein processing in endoplasmic reticulum	KEGG PATHWAY	hsa04141	6	261	0.185088	0.42775	P39656|Q12907|P27797|P13667|P30040|P04843
Propanoate metabolism	KEGG PATHWAY	hsa00640	2	53	0.185788	0.42775	P40939|Q13085
cGMP-PKG signaling pathway	KEGG PATHWAY	hsa04022	6	262	0.187231	0.42775	P12236|Q02750|P05023|P05026|P54709|P21796
Viral carcinogenesis	KEGG PATHWAY	hsa05203	7	319	0.187936	0.42775	Q08AM6|P23458|P01024|P62191|P06396|P62993|P61421
FoxO signaling pathway	KEGG PATHWAY	hsa04068	5	207	0.188336	0.42775	P62993|Q02750|P04040|P01137|P04179
Base excision repair	KEGG PATHWAY	hsa03410	2	54	0.19096	0.42775	P27695|Q9UKK3
African trypanosomiasis	KEGG PATHWAY	hsa05143	2	54	0.19096	0.42775	P05362|P69905
TNF signaling pathway	KEGG PATHWAY	hsa04668	4	156	0.196837	0.437417	P42830|P05362|Q02750|P46734
Fc epsilon RI signaling pathway	KEGG PATHWAY	hsa04664	3	105	0.201386	0.444001	P62993|P46734|Q02750
MAPK signaling pathway	KEGG PATHWAY	hsa04010	9	446	0.206537	0.449322	P29317|P62993|Q14315|P01137|O75369|Q02750|P46734|Q9UHA4|P53041
Endocrine resistance	KEGG PATHWAY	hsa01522	4	160	0.208614	0.449322	P62993|Q04721|Q02750|P42345
GnRH signaling pathway	KEGG PATHWAY	hsa04912	4	160	0.208614	0.449322	P62993|Q13555|Q02750|P46734
Prion diseases	KEGG PATHWAY	hsa05020	2	58	0.211823	0.452751	Q02750|P11047
Longevity regulating pathway - multiple species	KEGG PATHWAY	hsa04213	3	109	0.21618	0.456999	P42345|P04040|P04179
Aminoacyl-tRNA biosynthesis	KEGG PATHWAY	hsa00970	2	59	0.217074	0.456999	P56192|Q9NSE4
Aldosterone synthesis and secretion	KEGG PATHWAY	hsa04925	4	165	0.223607	0.463891	P05023|P54709|Q13555|P05026
Synaptic vesicle cycle	KEGG PATHWAY	hsa04721	3	111	0.223662	0.463891	P61421|Q13277|Q9UI12
Ether lipid metabolism	KEGG PATHWAY	hsa00565	2	61	0.22761	0.468609	Q8IV08|Q8NF37
Adipocytokine signaling pathway	KEGG PATHWAY	hsa04920	3	113	0.231193	0.472512	P11166|P42345|O60488
Porphyrin and chlorophyll metabolism	KEGG PATHWAY	hsa00860	2	62	0.232892	0.472534	P00450|P53004
AGE-RAGE signaling pathway in diabetic complications	KEGG PATHWAY	hsa04933	4	169	0.235798	0.474988	P02462|P05362|P08572|P01137
Nucleotide excision repair	KEGG PATHWAY	hsa03420	2	63	0.238181	0.476361	P35249|P19447
Notch signaling pathway	KEGG PATHWAY	hsa04330	2	64	0.243476	0.483498	Q04721|Q92542
Non-homologous end-joining	KEGG PATHWAY	hsa03450	1	20	0.261149	0.514942	P78527
Bacterial invasion of epithelial cells	KEGG PATHWAY	hsa05100	3	122	0.265593	0.520041	Q14247|P08648|Q13418
IL-17 signaling pathway	KEGG PATHWAY	hsa04657	3	123	0.269455	0.523941	P42830|P80188|Q07955
Chronic myeloid leukemia	KEGG PATHWAY	hsa05220	3	124	0.273325	0.5278	P62993|Q02750|P01137
Hepatitis B	KEGG PATHWAY	hsa05161	5	244	0.285212	0.543261	P62993|P46734|Q02750|P23458|P01137
Tight junction	KEGG PATHWAY	hsa04530	5	244	0.285212	0.543261	P46934|Q14247|P35579|Q71U36|Q16625
Lysine degradation	KEGG PATHWAY	hsa00310	2	73	0.291205	0.550074	P40939|P30837
NOD-like receptor signaling pathway	KEGG PATHWAY	hsa04621	5	247	0.29349	0.550074	P10599|P07858|Q15654|P21796|P23458
Bladder cancer	KEGG PATHWAY	hsa05219	2	74	0.296497	0.550074	Q02750|P07996
Salmonella infection	KEGG PATHWAY	hsa05132	3	130	0.296647	0.550074	P51149|Q14315|O75369
Glycosaminoglycan biosynthesis - keratan sulfate	KEGG PATHWAY	hsa00533	1	24	0.302558	0.557343	P15291
Gap junction	KEGG PATHWAY	hsa04540	3	134	0.312263	0.56826	P62993|Q02750|Q71U36
Glycosphingolipid biosynthesis - ganglio series	KEGG PATHWAY	hsa00604	1	25	0.312543	0.56826	P06865
Hypertrophic cardiomyopathy (HCM)	KEGG PATHWAY	hsa05410	3	135	0.316172	0.571149	Q14118|P08648|P01137
Viral myocarditis	KEGG PATHWAY	hsa05416	3	136	0.320081	0.574504	P78310|Q14118|P05362
Viral protein interaction with cytokine and cytokine receptor	KEGG PATHWAY	hsa04061	3	140	0.335719	0.597927	P42830|O00220|O14763
Neurotrophin signaling pathway	KEGG PATHWAY	hsa04722	4	201	0.337401	0.597927	P62993|Q13555|Q02750|Q9ULH0
Glycosphingolipid biosynthesis - globo and isoglobo series	KEGG PATHWAY	hsa00603	1	28	0.341652	0.601651	P06865
Dilated cardiomyopathy (DCM)	KEGG PATHWAY	hsa05414	3	143	0.347437	0.607253	Q14118|P08648|P01137
Mannose type O-glycan biosynthesis	KEGG PATHWAY	hsa00515	1	29	0.351079	0.607253	P15291
NF-kappa B signaling pathway	KEGG PATHWAY	hsa04064	3	144	0.351339	0.607253	P05362|Q8IUD2|Q14258
Breast cancer	KEGG PATHWAY	hsa05224	4	207	0.35684	0.612976	P62993|Q04721|Q02750|P42345
Leishmaniasis	KEGG PATHWAY	hsa05140	3	146	0.359135	0.613157	P23458|P01024|P01137
alpha-Linolenic acid metabolism	KEGG PATHWAY	hsa00592	1	31	0.369531	0.614347	P09110
One carbon pool by folate	KEGG PATHWAY	hsa00670	1	31	0.369531	0.614347	Q6UB35
Histidine metabolism	KEGG PATHWAY	hsa00340	1	31	0.369531	0.614347	P30837
Choline metabolism in cancer	KEGG PATHWAY	hsa05231	3	149	0.370803	0.614347	P62993|Q02750|P42345
Pancreatic secretion	KEGG PATHWAY	hsa04972	3	149	0.370803	0.614347	P05023|P54709|P05026
Glycerolipid metabolism	KEGG PATHWAY	hsa00561	2	89	0.374696	0.614701	P15121|P30837
Prostate cancer	KEGG PATHWAY	hsa05215	3	151	0.37856	0.614701	P62993|Q02750|P42345
Terpenoid backbone biosynthesis	KEGG PATHWAY	hsa00900	1	32	0.37856	0.614701	Q9UHG3
Steroid hormone biosynthesis	KEGG PATHWAY	hsa00140	2	90	0.379797	0.614701	P42330|P52895
Toll-like receptor signaling pathway	KEGG PATHWAY	hsa04620	3	152	0.382431	0.615406	P46734|Q02750|Q9H0E2
Legionellosis	KEGG PATHWAY	hsa05134	2	91	0.384881	0.61581	P01024|P68104
Retrograde endocannabinoid signaling	KEGG PATHWAY	hsa04723	4	220	0.398874	0.634573	O75489|O14561|Q86Y39|P28331
Arginine biosynthesis	KEGG PATHWAY	hsa00220	1	35	0.40488	0.640488	O94925
Gastric cancer	KEGG PATHWAY	hsa05226	4	223	0.408522	0.642619	P62993|Q02750|P42345|P01137
Fatty acid elongation	KEGG PATHWAY	hsa00062	1	36	0.413404	0.643073	P40939
Protein export	KEGG PATHWAY	hsa03060	1	36	0.413404	0.643073	P08240
Insulin resistance	KEGG PATHWAY	hsa04931	3	161	0.416993	0.645071	P11166|P42345|P13807
Mitophagy - animal	KEGG PATHWAY	hsa04137	2	99	0.424858	0.653627	P51149|Q13501
Kaposi sarcoma-associated herpesvirus infection	KEGG PATHWAY	hsa05167	5	295	0.428545	0.654482	P42345|P05362|Q02750|P01024|P23458
Ascorbate and aldarate metabolism	KEGG PATHWAY	hsa00053	1	38	0.430088	0.654482	P30837
Chagas disease (American trypanosomiasis)	KEGG PATHWAY	hsa05142	3	166	0.435926	0.654576	P01024|P27797|P01137
Calcium signaling pathway	KEGG PATHWAY	hsa04020	5	298	0.43694	0.654576	P12236|Q93100|Q13555|P21796|P46020
Hepatitis C	KEGG PATHWAY	hsa05160	4	232	0.437259	0.654576	P62993|P23458|Q02750|Q16625
p53 signaling pathway	KEGG PATHWAY	hsa04115	2	102	0.439501	0.654576	O14763|P07996
Adrenergic signaling in cardiomyocytes	KEGG PATHWAY	hsa04261	4	234	0.443594	0.657176	P05023|P54709|Q13555|P05026
Biosynthesis of unsaturated fatty acids	KEGG PATHWAY	hsa01040	1	40	0.446299	0.657704	P09110
Glycosphingolipid biosynthesis - lacto and neolacto series	KEGG PATHWAY	hsa00601	1	41	0.454231	0.665889	P15291
SNARE interactions in vesicular transport	KEGG PATHWAY	hsa04130	1	43	0.469757	0.681513	Q13277
Collecting duct acid secretion	KEGG PATHWAY	hsa04966	1	43	0.469757	0.681513	P61421
Antigen processing and presentation	KEGG PATHWAY	hsa04612	3	177	0.476717	0.682171	P07858|P07711|P27797
Non-small cell lung cancer	KEGG PATHWAY	hsa05223	2	110	0.47752	0.682171	P62993|Q02750
Epithelial cell signaling in Helicobacter pylori infection	KEGG PATHWAY	hsa05120	2	110	0.47752	0.682171	P61421|Q9UI12
Arrhythmogenic right ventricular cardiomyopathy (ARVC)	KEGG PATHWAY	hsa05412	2	112	0.486778	0.689114	Q14118|P08648
Sphingolipid signaling pathway	KEGG PATHWAY	hsa04071	3	181	0.491213	0.689114	P33527|Q02750|P07339
Shigellosis	KEGG PATHWAY	hsa05131	2	113	0.491368	0.689114	Q14247|P08648
Pentose and glucuronate interconversions	KEGG PATHWAY	hsa00040	1	46	0.492224	0.689114	P15121
Apoptosis - multiple species	KEGG PATHWAY	hsa04215	1	47	0.4995	0.695821	Q9NR09
Prolactin signaling pathway	KEGG PATHWAY	hsa04917	2	116	0.504983	0.698542	P62993|Q02750
Autophagy - other	KEGG PATHWAY	hsa04136	1	48	0.506672	0.698542	P42345
Purine metabolism	KEGG PATHWAY	hsa00230	3	186	0.509051	0.698542	P20839|P22392|Q9Y6X5
Yersinia infection	KEGG PATHWAY	hsa05135	3	187	0.51258	0.698542	P46734|Q02750|P08648
Long-term potentiation	KEGG PATHWAY	hsa04720	2	118	0.513927	0.698542	Q13555|Q02750
B cell receptor signaling pathway	KEGG PATHWAY	hsa04662	2	120	0.522765	0.707121	P62993|Q02750
Platinum drug resistance	KEGG PATHWAY	hsa01524	2	122	0.531494	0.714687	P78417|P52701
Cell cycle	KEGG PATHWAY	hsa04110	3	193	0.533463	0.714687	Q9UBD5|P78527|P01137
DNA replication	KEGG PATHWAY	hsa03030	1	53	0.541023	0.721364	P35249
Chemical carcinogenesis	KEGG PATHWAY	hsa05204	2	129	0.56118	0.744693	P78417|P52895
Fat digestion and absorption	KEGG PATHWAY	hsa04975	1	57	0.566778	0.745507	P04114
Th17 cell differentiation	KEGG PATHWAY	hsa04659	3	203	0.567118	0.745507	P23458|P42345|P01137
Glycerophospholipid metabolism	KEGG PATHWAY	hsa00564	2	132	0.573485	0.746196	Q8IV08|Q8NF37
Signaling pathways regulating pluripotency of stem cells	KEGG PATHWAY	hsa04550	3	205	0.573668	0.746196	P62993|P23458|Q02750
cAMP signaling pathway	KEGG PATHWAY	hsa04024	5	350	0.575637	0.746196	P05023|P54709|Q13555|Q02750|P05026
Ras signaling pathway	KEGG PATHWAY	hsa04014	5	352	0.580622	0.749189	P62993|P51148|Q02750|Q96KP1|P29317
Basal transcription factors	KEGG PATHWAY	hsa03022	1	60	0.585144	0.749969	P19447
RNA transport	KEGG PATHWAY	hsa03013	3	209	0.586583	0.749969	Q96D46|Q92621|P68104
Human cytomegalovirus infection	KEGG PATHWAY	hsa05163	5	360	0.600245	0.763948	P62993|P23458|Q02750|P42345|P27797
ABC transporters	KEGG PATHWAY	hsa02010	1	64	0.608429	0.77086	P33527
TGF-beta signaling pathway	KEGG PATHWAY	hsa04350	2	144	0.620175	0.782203	P01137|P07996
Thyroid cancer	KEGG PATHWAY	hsa05216	1	67	0.625033	0.784795	Q02750
Fc gamma R-mediated phagocytosis	KEGG PATHWAY	hsa04666	2	147	0.631215	0.789019	Q02750|P06396
Jak-STAT signaling pathway	KEGG PATHWAY	hsa04630	3	226	0.638616	0.794722	P23458|P62993|P42345
Vasopressin-regulated water reabsorption	KEGG PATHWAY	hsa04962	1	71	0.646085	0.800459	P51148
Phospholipase D signaling pathway	KEGG PATHWAY	hsa04072	3	232	0.65585	0.802297	P62993|Q02750|P42345
Inflammatory mediator regulation of TRP channels	KEGG PATHWAY	hsa04750	2	154	0.656001	0.802297	Q13555|P46734
Sphingolipid metabolism	KEGG PATHWAY	hsa00600	1	73	0.656164	0.802297	P04062
Phosphatidylinositol signaling system	KEGG PATHWAY	hsa04070	2	155	0.659431	0.802786	Q86T03|Q9BTU6
Fanconi anemia pathway	KEGG PATHWAY	hsa03460	1	75	0.665958	0.807221	Q9BXW9
Type II diabetes mellitus	KEGG PATHWAY	hsa04930	1	79	0.684717	0.820727	P42345
Rap1 signaling pathway	KEGG PATHWAY	hsa04015	4	321	0.685695	0.820727	P29317|P46734|Q02750|P07996
T cell receptor signaling pathway	KEGG PATHWAY	hsa04660	2	163	0.685893	0.820727	P62993|Q02750
Ovarian steroidogenesis	KEGG PATHWAY	hsa04913	1	81	0.693699	0.821508	P42330
Melanogenesis	KEGG PATHWAY	hsa04916	2	166	0.695373	0.821508	Q13555|Q02750
Cysteine and methionine metabolism	KEGG PATHWAY	hsa00270	1	82	0.698094	0.821508	P40926
Cytokine-cytokine receptor interaction	KEGG PATHWAY	hsa04060	5	404	0.698282	0.821508	P42830|O00220|O75509|O14763|P01137
Th1 and Th2 cell differentiation	KEGG PATHWAY	hsa04658	2	171	0.710647	0.831325	Q04721|P23458
Human immunodeficiency virus 1 infection	KEGG PATHWAY	hsa05170	4	333	0.712564	0.831325	P46734|Q02750|P42345|P27797
Leukocyte transendothelial migration	KEGG PATHWAY	hsa04670	2	173	0.716576	0.831916	P05362|Q16625
Regulation of actin cytoskeleton	KEGG PATHWAY	hsa04810	4	336	0.719013	0.831916	Q02750|P08648|P06396|P35579
RIG-I-like receptor signaling pathway	KEGG PATHWAY	hsa04622	1	90	0.731062	0.84201	Q14258
Cholinergic synapse	KEGG PATHWAY	hsa04725	2	179	0.733752	0.84201	Q13555|Q02750
Ribosome biogenesis in eukaryotes	KEGG PATHWAY	hsa03008	1	94	0.746174	0.85277	Q96D46
VEGF signaling pathway	KEGG PATHWAY	hsa04370	1	96	0.753409	0.854099	Q02750
Axon guidance	KEGG PATHWAY	hsa04360	3	271	0.753438	0.854099	P29317|Q13555|Q13418
Long-term depression	KEGG PATHWAY	hsa04730	1	100	0.767269	0.866271	Q02750
Oocyte meiosis	KEGG PATHWAY	hsa04114	2	194	0.772854	0.869072	Q13555|Q02750
Intestinal immune network for IgA production	KEGG PATHWAY	hsa04672	1	108	0.7927	0.880591	P01137
Chemokine signaling pathway	KEGG PATHWAY	hsa04062	3	291	0.794165	0.880591	P62993|Q02750|P42830
Inositol phosphate metabolism	KEGG PATHWAY	hsa00562	1	109	0.795677	0.880591	Q9BTU6
Melanoma	KEGG PATHWAY	hsa05218	1	109	0.795677	0.880591	Q02750
Renin secretion	KEGG PATHWAY	hsa04924	1	111	0.801504	0.883548	P07858
Drug metabolism - cytochrome P450	KEGG PATHWAY	hsa00982	1	115	0.812667	0.89234	P78417
Amphetamine addiction	KEGG PATHWAY	hsa05031	1	120	0.825743	0.899643	Q13555
Metabolism of xenobiotics by cytochrome P450	KEGG PATHWAY	hsa00980	1	120	0.825743	0.899643	P78417
mRNA surveillance pathway	KEGG PATHWAY	hsa03015	1	122	0.830715	0.901552	P62495
Inflammatory bowel disease (IBD)	KEGG PATHWAY	hsa05321	1	128	0.844798	0.910471	P01137
Apelin signaling pathway	KEGG PATHWAY	hsa04371	2	230	0.846849	0.910471	Q02750|P42345
Hippo signaling pathway	KEGG PATHWAY	hsa04390	2	233	0.851906	0.910471	P02771|P01137
GABAergic synapse	KEGG PATHWAY	hsa04727	1	132	0.853532	0.910471	O94925
Systemic lupus erythematosus	KEGG PATHWAY	hsa05322	2	235	0.855193	0.910471	P01024|P09871
Oxytocin signaling pathway	KEGG PATHWAY	hsa04921	2	241	0.864657	0.917061	Q13555|Q02750
Wnt signaling pathway	KEGG PATHWAY	hsa04310	2	245	0.870649	0.917296	Q13555|Q9Y265
Progesterone-mediated oocyte maturation	KEGG PATHWAY	hsa04914	1	141	0.871431	0.917296	Q02750
Cushing syndrome	KEGG PATHWAY	hsa04934	2	250	0.877796	0.920535	Q13555|Q02750
Herpes simplex virus 1 infection	KEGG PATHWAY	hsa05168	7	702	0.883599	0.923163	P23458|P01024|Q07955|P27797|P08648|P84103|P42345
Cell adhesion molecules (CAMs)	KEGG PATHWAY	hsa04514	2	259	0.88975	0.926134	P05362|Q16625
Circadian entrainment	KEGG PATHWAY	hsa04713	1	160	0.902373	0.935794	Q13555
Parathyroid hormone synthesis, secretion and action	KEGG PATHWAY	hsa04928	1	169	0.914316	0.941634	Q02750
Serotonergic synapse	KEGG PATHWAY	hsa04726	1	173	0.919144	0.941634	Q02750
Alcoholism	KEGG PATHWAY	hsa05034	2	286	0.919414	0.941634	P62993|Q02750
Hematopoietic cell lineage	KEGG PATHWAY	hsa04640	1	175	0.921456	0.941634	P08648
Glutamatergic synapse	KEGG PATHWAY	hsa04724	1	179	0.925883	0.942718	O94925
Vascular smooth muscle contraction	KEGG PATHWAY	hsa04270	1	201	0.946141	0.959853	Q02750
Measles	KEGG PATHWAY	hsa05162	1	207	0.950635	0.96093	P23458
Dopaminergic synapse	KEGG PATHWAY	hsa04728	1	213	0.954754	0.961623	Q13555
Neuroactive ligand-receptor interaction	KEGG PATHWAY	hsa04080	1	473	0.998983	0.999941	P01024
Olfactory transduction	KEGG PATHWAY	hsa04740	1	666	0.999941	0.999941	Q13555
