# Supplementary material for: Exosomal proteomics reveals fatty acid metabolism linked to gefitinib resistance in non-small cell lung cancer
Source: Cell Biol Toxicol. 2025 Dec 19;42(1):3. doi: 10.1007/s10565-025-10121-8 (PMC12717232; doi:10.1007/s10565-025-10121-8)
Supplement: Supplementary file 6 — Supplementary file5 (XLSX 27 KB) [file 10565_2025_10121_MOESM5_ESM.xlsx]

## Sheet: co_up_KEGG
#Term	Database	ID	Input number	Background number	P-Value	Corrected P-Value	Input
Lysosome	KEGG PATHWAY	hsa04142	15	184	1.11554e-12	2.52112e-10	P07711|O14773|P15586|P61421|P10619|P07339|Q13286|P11279|Q9UI12|Q14108|P04062|P07858|P06865|O15118|P34059
Metabolic pathways	KEGG PATHWAY	hsa01100	36	2120	1.09979e-08	1.24276e-06	P40939|Q86V21|P53004|P11310|P09110|P21399|Q8IV08|P14854|P15121|P06865|Q9Y6X5|Q9NQR4|P48735|P04075|P15559|P09104|Q01813|O60488|P13674|O94925|O14841|P15586|P30085|P78417|P10768|P42330|P40926|P61421|P34059|P04062|P04040|P13807|P07203|Q13085|Q9UI12|P31937
Carbon metabolism	KEGG PATHWAY	hsa01200	9	192	3.46631e-06	0.000261129	P40939|P48735|P04040|P09104|P04075|P21399|P40926|Q01813|P10768
Phagosome	KEGG PATHWAY	hsa04145	9	271	4.844e-05	0.00273686	P07711|P01024|Q15075|P11279|Q71U36|P08648|P07996|P61421|Q9UI12
Peroxisome	KEGG PATHWAY	hsa04146	6	118	0.000101223	0.00457527	P48735|P04040|O60488|P09110|P04179|P30044
Valine, leucine and isoleucine degradation	KEGG PATHWAY	hsa00280	5	76	0.00012477	0.00469967	P09110|P31937|P40939|P11310|Q86V21
Fatty acid metabolism	KEGG PATHWAY	hsa01212	5	93	0.000304953	0.00984563	P09110|O60488|P40939|Q13085|P11310
Tuberculosis	KEGG PATHWAY	hsa05152	8	312	0.000688886	0.0193737	P38646|P01024|P07339|P11279|Q9UI12|P01137|Q15075|P61421
MicroRNAs in cancer	KEGG PATHWAY	hsa05206	7	244	0.000789909	0.0193737	O94925|Q02750|Q16658|P08670|P08648|P07996|P33527
Focal adhesion	KEGG PATHWAY	hsa04510	8	323	0.000857244	0.0193737	Q02750|P02462|Q14315|O75369|P07942|P07996|P08648|P08572
Biosynthesis of amino acids	KEGG PATHWAY	hsa01230	5	121	0.000959945	0.0197225	P09104|P04075|P48735|P21399|Q01813
Glycosaminoglycan degradation	KEGG PATHWAY	hsa00531	3	31	0.00108146	0.020286	P15586|P06865|P34059
Fatty acid degradation	KEGG PATHWAY	hsa00071	4	73	0.00116689	0.020286	P09110|O60488|P40939|P11310
ECM-receptor interaction	KEGG PATHWAY	hsa04512	5	129	0.00126339	0.0203947	P07942|P08648|P08572|P02462|P07996
Autophagy - animal	KEGG PATHWAY	hsa04140	6	197	0.00139307	0.0209889	P07711|Q02750|P07339|P11279|P07858|Q9HB90
Malaria	KEGG PATHWAY	hsa05144	4	80	0.00161114	0.0227573	P05362|Q07954|P01137|P07996
Glutathione metabolism	KEGG PATHWAY	hsa00480	4	87	0.00216119	0.0287311	P78417|P07203|O14841|P48735
Glyoxylate and dicarboxylate metabolism	KEGG PATHWAY	hsa00630	3	49	0.00369375	0.0441876	P21399|P04040|P40926
Proteoglycans in cancer	KEGG PATHWAY	hsa05205	7	323	0.00371489	0.0441876	P07711|Q02750|Q14315|P01137|O75369|P08648|P07996
Fructose and mannose metabolism	KEGG PATHWAY	hsa00051	3	51	0.00410994	0.0464424	P04075|Q01813|P15121
Rheumatoid arthritis	KEGG PATHWAY	hsa05323	5	175	0.00453274	0.0467772	P61421|P05362|P07711|P01137|Q9UI12
Citrate cycle (TCA cycle)	KEGG PATHWAY	hsa00020	3	53	0.00455353	0.0467772	P48735|P21399|P40926
HIF-1 signaling pathway	KEGG PATHWAY	hsa04066	5	183	0.00543829	0.0534372	P09104|P11166|P04075|Q02750|Q01813
Central carbon metabolism in cancer	KEGG PATHWAY	hsa05230	4	118	0.00616448	0.0580488	O94925|P11166|Q02750|Q01813
PPAR signaling pathway	KEGG PATHWAY	hsa03320	4	126	0.00768696	0.0694901	O60488|P07108|P09110|P11310
Apoptosis	KEGG PATHWAY	hsa04210	5	204	0.00841165	0.0731167	P07858|P07711|Q02750|P07339|Q71U36
Human papillomavirus infection	KEGG PATHWAY	hsa05165	8	486	0.00969161	0.0811224	Q02750|P02462|Q9UI12|P07942|P07996|P61421|P08648|P08572
Insulin signaling pathway	KEGG PATHWAY	hsa04910	5	216	0.0105393	0.0836332	P13807|Q02750|Q13085|O75955|Q14254
mTOR signaling pathway	KEGG PATHWAY	hsa04150	5	217	0.0107317	0.0836332	Q02750|Q9UHA4|Q9HB90|Q6IAA8|Q9UI12
Other glycan degradation	KEGG PATHWAY	hsa00511	2	25	0.0112105	0.0844528	P04062|P06865
Fluid shear stress and atherosclerosis	KEGG PATHWAY	hsa05418	5	222	0.01173	0.0845248	P78417|P05362|Q13501|P07711|P15559
Fatty acid biosynthesis	KEGG PATHWAY	hsa00061	2	26	0.0120261	0.0845248	O60488|Q13085
Cholesterol metabolism	KEGG PATHWAY	hsa04979	3	78	0.0125835	0.0845248	O15118|P21796|Q07954
2-Oxocarboxylic acid metabolism	KEGG PATHWAY	hsa01210	2	27	0.012867	0.0845248	P48735|P21399
Amoebiasis	KEGG PATHWAY	hsa05146	4	148	0.0130901	0.0845248	P02462|P07942|P08572|P01137
AGE-RAGE signaling pathway in diabetic complications	KEGG PATHWAY	hsa04933	4	169	0.0200749	0.126026	P08572|P05362|P02462|P01137
Glucagon signaling pathway	KEGG PATHWAY	hsa04922	4	172	0.0212279	0.127971	P13807|Q13085|Q01813|P11166
Renin-angiotensin system	KEGG PATHWAY	hsa04614	2	36	0.0215172	0.127971	P10619|Q9UIQ6
Folate biosynthesis	KEGG PATHWAY	hsa00790	2	39	0.0248095	0.143768	P42330|P15121
RNA degradation	KEGG PATHWAY	hsa03018	3	106	0.0274676	0.154843	P09104|P38646|Q01813
Pentose phosphate pathway	KEGG PATHWAY	hsa00030	2	42	0.0282929	0.154843	P04075|Q01813
Glycolysis / Gluconeogenesis	KEGG PATHWAY	hsa00010	3	108	0.028776	0.154843	P09104|P04075|Q01813
Butanoate metabolism	KEGG PATHWAY	hsa00650	2	44	0.0307174	0.158199	P40939|Q86V21
Synaptic vesicle cycle	KEGG PATHWAY	hsa04721	3	111	0.0307997	0.158199	P61421|Q13277|Q9UI12
Galactose metabolism	KEGG PATHWAY	hsa00052	2	47	0.0345021	0.171925	Q01813|P15121
Relaxin signaling pathway	KEGG PATHWAY	hsa04926	4	202	0.0349935	0.171925	P08572|Q02750|P02462|P01137
FoxO signaling pathway	KEGG PATHWAY	hsa04068	4	207	0.0376908	0.181237	Q02750|P04040|P01137|P04179
Renal cell carcinoma	KEGG PATHWAY	hsa05211	3	122	0.038842	0.182881	P11166|Q02750|P01137
Pertussis	KEGG PATHWAY	hsa05133	3	125	0.0412032	0.190039	P01024|P08648|P09871
Propanoate metabolism	KEGG PATHWAY	hsa00640	2	53	0.0425771	0.192448	P40939|Q13085
Protein digestion and absorption	KEGG PATHWAY	hsa04974	3	128	0.0436352	0.193364	P02462|P39060|P08572
PI3K-Akt signaling pathway	KEGG PATHWAY	hsa04151	7	538	0.0450383	0.195743	Q02750|P02462|P13807|P07942|P07996|P08648|P08572
D-Glutamine and D-glutamate metabolism	KEGG PATHWAY	hsa00471	1	7	0.04665	0.198923	O94925
Estrogen signaling pathway	KEGG PATHWAY	hsa04915	4	225	0.0483658	0.200152	P35527|Q02750|P07339|P05783
Staphylococcus aureus infection	KEGG PATHWAY	hsa05150	3	134	0.0487095	0.200152	P05362|P01024|P09871
Alanine, aspartate and glutamate metabolism	KEGG PATHWAY	hsa00250	2	60	0.0527867	0.213032	O94925|Q9NQR4
Pyruvate metabolism	KEGG PATHWAY	hsa00620	2	62	0.0558486	0.217617	Q13085|P40926
Tryptophan metabolism	KEGG PATHWAY	hsa00380	2	62	0.0558486	0.217617	P40939|P04040
Necroptosis	KEGG PATHWAY	hsa04217	4	238	0.0570118	0.217626	Q9UN37|P02794|Q13501|P21796
Small cell lung cancer	KEGG PATHWAY	hsa05222	3	144	0.0577767	0.217626	P02462|P07942|P08572
Ferroptosis	KEGG PATHWAY	hsa04216	2	68	0.0653919	0.242272	O60488|P02794
Hepatocellular carcinoma	KEGG PATHWAY	hsa05225	4	255	0.0694852	0.253285	P78417|Q02750|P01137|P15559
Amino sugar and nucleotide sugar metabolism	KEGG PATHWAY	hsa00520	2	72	0.0720342	0.258408	P00387|P06865
Bladder cancer	KEGG PATHWAY	hsa05219	2	74	0.0754341	0.266377	Q02750|P07996
Alzheimer disease	KEGG PATHWAY	hsa05010	4	268	0.0798948	0.274667	Q92542|P14854|Q9NQC3|Q07954
Ubiquinone and other terpenoid-quinone biosynthesis	KEGG PATHWAY	hsa00130	1	13	0.0802126	0.274667	P15559
Human T-cell leukemia virus 1 infection	KEGG PATHWAY	hsa05166	5	382	0.0821219	0.277008	P11166|P05362|Q02750|P21796|P01137
Cellular senescence	KEGG PATHWAY	hsa04218	4	276	0.0866653	0.288035	Q02750|Q13501|P01137|P21796
Huntington disease	KEGG PATHWAY	hsa05016	4	281	0.0910344	0.292402	P07203|P14854|P21796|P04179
Arachidonic acid metabolism	KEGG PATHWAY	hsa00590	2	83	0.0913318	0.292402	P07203|P42330
Vibrio cholerae infection	KEGG PATHWAY	hsa05110	2	84	0.0931546	0.292402	P61421|Q9UI12
Amyotrophic lateral sclerosis (ALS)	KEGG PATHWAY	hsa05014	2	84	0.0931546	0.292402	P07203|P04040
Osteoclast differentiation	KEGG PATHWAY	hsa04380	3	180	0.0962742	0.293691	Q02750|Q13501|P01137
Sphingolipid signaling pathway	KEGG PATHWAY	hsa04071	3	181	0.0974638	0.293691	P33527|Q02750|P07339
AMPK signaling pathway	KEGG PATHWAY	hsa04152	3	181	0.0974638	0.293691	P13807|Q13085|Q01813
Thyroid hormone signaling pathway	KEGG PATHWAY	hsa04919	3	183	0.0998611	0.296955	P11166|Q02750|Q01813
Steroid hormone biosynthesis	KEGG PATHWAY	hsa00140	2	90	0.104307	0.302223	P42330|P52895
Pathogenic Escherichia coli infection	KEGG PATHWAY	hsa05130	2	90	0.104307	0.302223	P05783|Q71U36
Pathways in cancer	KEGG PATHWAY	hsa05200	8	810	0.116119	0.33219	Q02750|P02462|P78417|P01137|P15559|P07942|P11166|P08572
Oxidative phosphorylation	KEGG PATHWAY	hsa00190	3	202	0.123768	0.349645	P61421|P14854|Q9UI12
MAPK signaling pathway	KEGG PATHWAY	hsa04010	5	446	0.132559	0.369857	Q14315|Q02750|Q9UHA4|P01137|O75369
Longevity regulating pathway - multiple species	KEGG PATHWAY	hsa04213	2	109	0.141697	0.382487	P04040|P04179
Complement and coagulation cascades	KEGG PATHWAY	hsa04610	2	110	0.143738	0.382487	P01024|P09871
Epithelial cell signaling in Helicobacter pylori infection	KEGG PATHWAY	hsa05120	2	110	0.143738	0.382487	P61421|Q9UI12
Glycosphingolipid biosynthesis - ganglio series	KEGG PATHWAY	hsa00604	1	25	0.143856	0.382487	P06865
Other types of O-glycan biosynthesis	KEGG PATHWAY	hsa00514	1	26	0.148958	0.389391	Q9Y2G5
Adipocytokine signaling pathway	KEGG PATHWAY	hsa04920	2	113	0.149898	0.389391	P11166|O60488
Glycosphingolipid biosynthesis - globo and isoglobo series	KEGG PATHWAY	hsa00603	1	28	0.159071	0.408522	P06865
Drug metabolism - other enzymes	KEGG PATHWAY	hsa00983	2	123	0.170787	0.425324	P30085|P78417
Chronic myeloid leukemia	KEGG PATHWAY	hsa05220	2	124	0.172903	0.425324	Q02750|P01137
Vitamin digestion and absorption	KEGG PATHWAY	hsa04977	1	31	0.174017	0.425324	P33527
alpha-Linolenic acid metabolism	KEGG PATHWAY	hsa00592	1	31	0.174017	0.425324	P09110
Pancreatic cancer	KEGG PATHWAY	hsa05212	2	125	0.175023	0.425324	Q02750|P01137
Chemical carcinogenesis	KEGG PATHWAY	hsa05204	2	129	0.183543	0.439649	P78417|P52895
Salmonella infection	KEGG PATHWAY	hsa05132	2	130	0.185683	0.439649	Q14315|O75369
NOD-like receptor signaling pathway	KEGG PATHWAY	hsa04621	3	247	0.187205	0.439649	P07858|Q15654|P21796
Proximal tubule bicarbonate reclamation	KEGG PATHWAY	hsa04964	1	34	0.188699	0.439649	O94925
Arginine biosynthesis	KEGG PATHWAY	hsa00220	1	35	0.193535	0.440019	O94925
Gap junction	KEGG PATHWAY	hsa04540	2	134	0.194277	0.440019	Q02750|Q71U36
Hypertrophic cardiomyopathy (HCM)	KEGG PATHWAY	hsa05410	2	135	0.196433	0.440019	P08648|P01137
Fatty acid elongation	KEGG PATHWAY	hsa00062	1	36	0.198343	0.440019	P40939
Viral myocarditis	KEGG PATHWAY	hsa05416	2	136	0.198593	0.440019	P78310|P05362
Longevity regulating pathway	KEGG PATHWAY	hsa04211	2	139	0.205088	0.45	P04040|P04179
Dilated cardiomyopathy (DCM)	KEGG PATHWAY	hsa05414	2	143	0.213785	0.458948	P08648|P01137
Colorectal cancer	KEGG PATHWAY	hsa05210	2	144	0.215965	0.458948	Q02750|P01137
TGF-beta signaling pathway	KEGG PATHWAY	hsa04350	2	144	0.215965	0.458948	P01137|P07996
Biosynthesis of unsaturated fatty acids	KEGG PATHWAY	hsa01040	1	40	0.21729	0.458948	P09110
Leishmaniasis	KEGG PATHWAY	hsa05140	2	146	0.220331	0.461063	P01024|P01137
Influenza A	KEGG PATHWAY	hsa05164	3	271	0.223913	0.46426	P05362|Q02750|P21796
SNARE interactions in vesicular transport	KEGG PATHWAY	hsa04130	1	43	0.231207	0.470746	Q13277
Collecting duct acid secretion	KEGG PATHWAY	hsa04966	1	43	0.231207	0.470746	P61421
Toll-like receptor signaling pathway	KEGG PATHWAY	hsa04620	2	152	0.23347	0.471108	Q02750|Q9H0E2
TNF signaling pathway	KEGG PATHWAY	hsa04668	2	156	0.242256	0.484512	P05362|Q02750
Pentose and glucuronate interconversions	KEGG PATHWAY	hsa00040	1	46	0.244879	0.485462	P15121
Starch and sucrose metabolism	KEGG PATHWAY	hsa00500	1	47	0.249382	0.486205	P13807
Insulin resistance	KEGG PATHWAY	hsa04931	2	161	0.253259	0.486205	P13807|P11166
Antifolate resistance	KEGG PATHWAY	hsa01523	1	48	0.253859	0.486205	P33527
beta-Alanine metabolism	KEGG PATHWAY	hsa00410	1	48	0.253859	0.486205	P40939
Kaposi sarcoma-associated herpesvirus infection	KEGG PATHWAY	hsa05167	3	295	0.26189	0.497371	P05362|Q02750|P01024
Chagas disease (American trypanosomiasis)	KEGG PATHWAY	hsa05142	2	166	0.264274	0.497716	P01024|P01137
African trypanosomiasis	KEGG PATHWAY	hsa05143	1	54	0.280167	0.523288	P05362
Antigen processing and presentation	KEGG PATHWAY	hsa04612	2	177	0.288502	0.534437	P07858|P07711
Prion diseases	KEGG PATHWAY	hsa05020	1	58	0.297192	0.546061	Q02750
Aminoacyl-tRNA biosynthesis	KEGG PATHWAY	hsa00970	1	59	0.301386	0.549299	Q9NSE4
Ether lipid metabolism	KEGG PATHWAY	hsa00565	1	61	0.309698	0.556844	Q8IV08
Yersinia infection	KEGG PATHWAY	hsa05135	2	187	0.310453	0.556844	Q02750|P08648
Porphyrin and chlorophyll metabolism	KEGG PATHWAY	hsa00860	1	62	0.313817	0.558446	P53004
ABC transporters	KEGG PATHWAY	hsa02010	1	64	0.321982	0.564093	P33527
Notch signaling pathway	KEGG PATHWAY	hsa04330	1	64	0.321982	0.564093	Q92542
Thyroid cancer	KEGG PATHWAY	hsa05216	1	67	0.334049	0.580732	Q02750
Natural killer cell mediated cytotoxicity	KEGG PATHWAY	hsa04650	2	201	0.340941	0.588188	P05362|Q02750
Lysine degradation	KEGG PATHWAY	hsa00310	1	73	0.357547	0.607561	P40939
Sphingolipid metabolism	KEGG PATHWAY	hsa00600	1	73	0.357547	0.607561	P04062
Mineral absorption	KEGG PATHWAY	hsa04978	1	76	0.368985	0.617708	P02794
Arginine and proline metabolism	KEGG PATHWAY	hsa00330	1	76	0.368985	0.617708	P13674
Toxoplasmosis	KEGG PATHWAY	hsa05145	2	220	0.381615	0.624125	P07942|P01137
Parkinson disease	KEGG PATHWAY	hsa05012	2	221	0.383728	0.624125	P14854|P21796
Endocytosis	KEGG PATHWAY	hsa04144	3	371	0.384971	0.624125	Q9NZN4|Q9UN37|Q15075
Ovarian steroidogenesis	KEGG PATHWAY	hsa04913	1	81	0.387601	0.624125	P42330
Gastric cancer	KEGG PATHWAY	hsa05226	2	223	0.387945	0.624125	Q02750|P01137
Cysteine and methionine metabolism	KEGG PATHWAY	hsa00270	1	82	0.391258	0.624125	P40926
Non-alcoholic fatty liver disease (NAFLD)	KEGG PATHWAY	hsa04932	2	225	0.39215	0.624125	P14854|P01137
Pyrimidine metabolism	KEGG PATHWAY	hsa00240	1	84	0.398507	0.629808	P30085
Systemic lupus erythematosus	KEGG PATHWAY	hsa05322	2	235	0.412973	0.648138	P01024|P09871
Glycerolipid metabolism	KEGG PATHWAY	hsa00561	1	89	0.416257	0.648786	P15121
Legionellosis	KEGG PATHWAY	hsa05134	1	91	0.42321	0.655106	P01024
Hepatitis B	KEGG PATHWAY	hsa05161	2	244	0.431411	0.663258	Q02750|P01137
VEGF signaling pathway	KEGG PATHWAY	hsa04370	1	96	0.440236	0.672252	Q02750
Mitophagy - animal	KEGG PATHWAY	hsa04137	1	99	0.45021	0.674277	Q13501
Endometrial cancer	KEGG PATHWAY	hsa05213	1	100	0.453496	0.674277	Q02750
Acute myeloid leukemia	KEGG PATHWAY	hsa05221	1	100	0.453496	0.674277	Q02750
Long-term depression	KEGG PATHWAY	hsa04730	1	100	0.453496	0.674277	Q02750
p53 signaling pathway	KEGG PATHWAY	hsa04115	1	102	0.460008	0.679489	P07996
cGMP-PKG signaling pathway	KEGG PATHWAY	hsa04022	2	262	0.467344	0.68462	Q02750|P21796
Fc epsilon RI signaling pathway	KEGG PATHWAY	hsa04664	1	105	0.469633	0.68462	Q02750
Intestinal immune network for IgA production	KEGG PATHWAY	hsa04672	1	108	0.479087	0.68462	P01137
Melanoma	KEGG PATHWAY	hsa05218	1	109	0.482201	0.68462	Q02750
Non-small cell lung cancer	KEGG PATHWAY	hsa05223	1	110	0.485296	0.68462	Q02750
Renin secretion	KEGG PATHWAY	hsa04924	1	111	0.488373	0.68462	P07858
Bile secretion	KEGG PATHWAY	hsa04976	1	112	0.491432	0.68462	P11166
Arrhythmogenic right ventricular cardiomyopathy (ARVC)	KEGG PATHWAY	hsa05412	1	112	0.491432	0.68462	P08648
Shigellosis	KEGG PATHWAY	hsa05131	1	113	0.494473	0.68462	P08648
Thyroid hormone synthesis	KEGG PATHWAY	hsa04918	1	114	0.497495	0.68462	P07203
Drug metabolism - cytochrome P450	KEGG PATHWAY	hsa00982	1	115	0.5005	0.68462	P78417
Prolactin signaling pathway	KEGG PATHWAY	hsa04917	1	116	0.503487	0.68462	Q02750
Cardiac muscle contraction	KEGG PATHWAY	hsa04260	1	118	0.509407	0.68462	P14854
Long-term potentiation	KEGG PATHWAY	hsa04720	1	118	0.509407	0.68462	Q02750
B cell receptor signaling pathway	KEGG PATHWAY	hsa04662	1	120	0.515257	0.68462	Q02750
Metabolism of xenobiotics by cytochrome P450	KEGG PATHWAY	hsa00980	1	120	0.515257	0.68462	P78417
EGFR tyrosine kinase inhibitor resistance	KEGG PATHWAY	hsa01521	1	121	0.518157	0.68462	Q02750
Platinum drug resistance	KEGG PATHWAY	hsa01524	1	122	0.521038	0.68462	P78417
Bacterial invasion of epithelial cells	KEGG PATHWAY	hsa05100	1	122	0.521038	0.68462	P08648
Glioma	KEGG PATHWAY	hsa05214	1	126	0.532396	0.694754	Q02750
Insulin secretion	KEGG PATHWAY	hsa04911	1	128	0.537973	0.694754	P11166
Inflammatory bowel disease (IBD)	KEGG PATHWAY	hsa05321	1	128	0.537973	0.694754	P01137
GABAergic synapse	KEGG PATHWAY	hsa04727	1	132	0.548932	0.700896	O94925
Glycerophospholipid metabolism	KEGG PATHWAY	hsa00564	1	132	0.548932	0.700896	Q8IV08
PD-L1 expression and PD-1 checkpoint pathway in cancer	KEGG PATHWAY	hsa05235	1	135	0.55698	0.707177	Q02750
Viral carcinogenesis	KEGG PATHWAY	hsa05203	2	319	0.5717	0.714115	P61421|P01024
ErbB signaling pathway	KEGG PATHWAY	hsa04012	1	141	0.572652	0.714115	Q02750
Progesterone-mediated oocyte maturation	KEGG PATHWAY	hsa04914	1	141	0.572652	0.714115	Q02750
Rap1 signaling pathway	KEGG PATHWAY	hsa04015	2	321	0.575084	0.714115	Q02750|P07996
NF-kappa B signaling pathway	KEGG PATHWAY	hsa04064	1	144	0.58028	0.71663	P05362
Fc gamma R-mediated phagocytosis	KEGG PATHWAY	hsa04666	1	147	0.587773	0.72095	Q02750
Choline metabolism in cancer	KEGG PATHWAY	hsa05231	1	149	0.592694	0.72095	Q02750
Epstein-Barr virus infection	KEGG PATHWAY	hsa05169	2	332	0.593348	0.72095	P08670|P05362
Prostate cancer	KEGG PATHWAY	hsa05215	1	151	0.597557	0.721089	Q02750
Regulation of actin cytoskeleton	KEGG PATHWAY	hsa04810	2	336	0.599844	0.721089	Q02750|P08648
Endocrine resistance	KEGG PATHWAY	hsa01522	1	160	0.618736	0.732505	Q02750
GnRH signaling pathway	KEGG PATHWAY	hsa04912	1	160	0.618736	0.732505	Q02750
Thermogenesis	KEGG PATHWAY	hsa04714	2	350	0.621968	0.732505	O60488|P14854
Ras signaling pathway	KEGG PATHWAY	hsa04014	2	352	0.625051	0.732505	Q02750|Q96KP1
T cell receptor signaling pathway	KEGG PATHWAY	hsa04660	1	163	0.625546	0.732505	Q02750
Melanogenesis	KEGG PATHWAY	hsa04916	1	166	0.632236	0.736522	Q02750
Parathyroid hormone synthesis, secretion and action	KEGG PATHWAY	hsa04928	1	169	0.638807	0.740361	Q02750
Serotonergic synapse	KEGG PATHWAY	hsa04726	1	173	0.647387	0.742687	Q02750
Leukocyte transendothelial migration	KEGG PATHWAY	hsa04670	1	173	0.647387	0.742687	P05362
Hematopoietic cell lineage	KEGG PATHWAY	hsa04640	1	175	0.6516	0.743746	P08648
Glutamatergic synapse	KEGG PATHWAY	hsa04724	1	179	0.659878	0.745663	O94925
Cholinergic synapse	KEGG PATHWAY	hsa04725	1	179	0.659878	0.745663	Q02750
Purine metabolism	KEGG PATHWAY	hsa00230	1	186	0.673897	0.757715	Q9Y6X5
Ubiquitin mediated proteolysis	KEGG PATHWAY	hsa04120	1	190	0.681649	0.762637	Q15386
Cell cycle	KEGG PATHWAY	hsa04110	1	193	0.687342	0.763544	P01137
Oocyte meiosis	KEGG PATHWAY	hsa04114	1	194	0.689217	0.763544	Q02750
Neurotrophin signaling pathway	KEGG PATHWAY	hsa04722	1	201	0.702034	0.770193	Q02750
Vascular smooth muscle contraction	KEGG PATHWAY	hsa04270	1	201	0.702034	0.770193	Q02750
Th17 cell differentiation	KEGG PATHWAY	hsa04659	1	203	0.705598	0.770364	P01137
Signaling pathways regulating pluripotency of stem cells	KEGG PATHWAY	hsa04550	1	205	0.709121	0.770487	Q02750
Breast cancer	KEGG PATHWAY	hsa05224	1	207	0.712601	0.770564	Q02750
Apelin signaling pathway	KEGG PATHWAY	hsa04371	1	230	0.74977	0.800286	Q02750
Phospholipase D signaling pathway	KEGG PATHWAY	hsa04072	1	232	0.752767	0.800286	Q02750
Hepatitis C	KEGG PATHWAY	hsa05160	1	232	0.752767	0.800286	Q02750
Hippo signaling pathway	KEGG PATHWAY	hsa04390	1	233	0.754252	0.800286	P01137
Oxytocin signaling pathway	KEGG PATHWAY	hsa04921	1	241	0.765817	0.80876	Q02750
Tight junction	KEGG PATHWAY	hsa04530	1	244	0.770013	0.809409	Q71U36
Cushing syndrome	KEGG PATHWAY	hsa04934	1	250	0.778183	0.814209	Q02750
Cell adhesion molecules (CAMs)	KEGG PATHWAY	hsa04514	1	259	0.789899	0.82266	P05362
Alcoholism	KEGG PATHWAY	hsa05034	1	286	0.821485	0.851631	Q02750
Chemokine signaling pathway	KEGG PATHWAY	hsa04062	1	291	0.826794	0.853221	Q02750
Calcium signaling pathway	KEGG PATHWAY	hsa04020	1	298	0.833963	0.856707	P21796
Human immunodeficiency virus 1 infection	KEGG PATHWAY	hsa05170	1	333	0.86562	0.885204	Q02750
cAMP signaling pathway	KEGG PATHWAY	hsa04024	1	350	0.878754	0.894587	Q02750
Human cytomegalovirus infection	KEGG PATHWAY	hsa05163	1	360	0.885876	0.897793	Q02750
Cytokine-cytokine receptor interaction	KEGG PATHWAY	hsa04060	1	404	0.912585	0.920733	P01137
Herpes simplex virus 1 infection	KEGG PATHWAY	hsa05168	2	702	0.924766	0.928876	P01024|P08648
Neuroactive ligand-receptor interaction	KEGG PATHWAY	hsa04080	1	473	0.942508	0.942508	P01024
