# Supplementary material for: Exosomal proteomics reveals fatty acid metabolism linked to gefitinib resistance in non-small cell lung cancer
Source: Cell Biol Toxicol. 2025 Dec 19;42(1):3. doi: 10.1007/s10565-025-10121-8 (PMC12717232; doi:10.1007/s10565-025-10121-8)
Supplement: Supplementary file 7 — Supplementary file6 (XLSX 22 KB) [file 10565_2025_10121_MOESM6_ESM.xlsx]

## Sheet: co_up_enzyme_KEGG
#Term	Database	ID	Input number	Background number	P-Value	Corrected P-Value	Input
Metabolic pathways	KEGG PATHWAY	hsa01100	33	2120	3.74601e-18	6.59298e-16	P40939|P15121|P53004|Q13085|P09110|P21399|Q8IV08|Q86V21|P06865|Q9Y6X5|Q9NQR4|P48735|P04075|P15559|P09104|Q01813|O60488|P13674|O94925|O14841|P15586|P30085|P78417|P10768|P42330|P40926|P34059|P04062|P04040|P13807|P07203|P11310|P31937
Lysosome	KEGG PATHWAY	hsa04142	9	184	2.10694e-09	1.76564e-07	P07711|O14773|P15586|P10619|P07339|P04062|P07858|P06865|P34059
Carbon metabolism	KEGG PATHWAY	hsa01200	9	192	3.00961e-09	1.76564e-07	P40939|P48735|P04040|P09104|P04075|P21399|P40926|Q01813|P10768
Peroxisome	KEGG PATHWAY	hsa04146	6	118	9.51753e-07	4.18771e-05	P48735|P04040|O60488|P09110|P04179|P30044
Valine, leucine and isoleucine degradation	KEGG PATHWAY	hsa00280	5	76	2.43528e-06	8.57218e-05	P40939|P31937|P09110|P11310|Q86V21
Fatty acid metabolism	KEGG PATHWAY	hsa01212	5	93	6.23479e-06	0.000182887	P40939|O60488|Q13085|P09110|P11310
Biosynthesis of amino acids	KEGG PATHWAY	hsa01230	5	121	2.11777e-05	0.000532468	P09104|P04075|P48735|P21399|Q01813
Fatty acid degradation	KEGG PATHWAY	hsa00071	4	73	5.2195e-05	0.00114829	P40939|O60488|P09110|P11310
Glycosaminoglycan degradation	KEGG PATHWAY	hsa00531	3	31	9.95746e-05	0.00176455	P15586|P06865|P34059
Glutathione metabolism	KEGG PATHWAY	hsa00480	4	87	0.000100258	0.00176455	P78417|P07203|O14841|P48735
Autophagy - animal	KEGG PATHWAY	hsa04140	5	197	0.000198075	0.0031692	P07858|P07711|Q02750|P07339|Q9HB90
Apoptosis	KEGG PATHWAY	hsa04210	5	204	0.000231929	0.00340163	P07858|P07711|Q02750|P07339|Q71U36
Glyoxylate and dicarboxylate metabolism	KEGG PATHWAY	hsa00630	3	49	0.000355447	0.00481221	P21399|P04040|P40926
Fructose and mannose metabolism	KEGG PATHWAY	hsa00051	3	51	0.000397433	0.00499631	P04075|Q01813|P15121
Citrate cycle (TCA cycle)	KEGG PATHWAY	hsa00020	3	53	0.000442483	0.0051918	P48735|P21399|P40926
HIF-1 signaling pathway	KEGG PATHWAY	hsa04066	4	183	0.00153044	0.0168348	P09104|P04075|Q02750|Q01813
Other glycan degradation	KEGG PATHWAY	hsa00511	2	25	0.00231344	0.0239509	P04062|P06865
Fatty acid biosynthesis	KEGG PATHWAY	hsa00061	2	26	0.00248715	0.0243188	O60488|Q13085
2-Oxocarboxylic acid metabolism	KEGG PATHWAY	hsa01210	2	27	0.00266684	0.0247034	P48735|P21399
Glycolysis / Gluconeogenesis	KEGG PATHWAY	hsa00010	3	108	0.00319253	0.0280942	P09104|P04075|Q01813
Central carbon metabolism in cancer	KEGG PATHWAY	hsa05230	3	118	0.00406779	0.034092	O94925|Q02750|Q01813
Renin-angiotensin system	KEGG PATHWAY	hsa04614	2	36	0.00454752	0.0363802	P10619|Q9UIQ6
PPAR signaling pathway	KEGG PATHWAY	hsa03320	3	126	0.00486337	0.0372154	O60488|P09110|P11310
Folate biosynthesis	KEGG PATHWAY	hsa00790	2	39	0.00527738	0.0387008	P42330|P15121
Pentose phosphate pathway	KEGG PATHWAY	hsa00030	2	42	0.00605734	0.0426437	P04075|Q01813
Butanoate metabolism	KEGG PATHWAY	hsa00650	2	44	0.00660475	0.0447091	P40939|Q86V21
Galactose metabolism	KEGG PATHWAY	hsa00052	2	47	0.00746641	0.0486699	Q01813|P15121
Propanoate metabolism	KEGG PATHWAY	hsa00640	2	53	0.0093328	0.0586633	P40939|Q13085
Glucagon signaling pathway	KEGG PATHWAY	hsa04922	3	172	0.0112108	0.0663887	P13807|Q13085|Q01813
Alanine, aspartate and glutamate metabolism	KEGG PATHWAY	hsa00250	2	60	0.0117443	0.0663887	O94925|Q9NQR4
Pyruvate metabolism	KEGG PATHWAY	hsa00620	2	62	0.0124784	0.0663887	Q13085|P40926
Tryptophan metabolism	KEGG PATHWAY	hsa00380	2	62	0.0124784	0.0663887	P40939|P04040
Sphingolipid signaling pathway	KEGG PATHWAY	hsa04071	3	181	0.0128251	0.0663887	P33527|Q02750|P07339
AMPK signaling pathway	KEGG PATHWAY	hsa04152	3	181	0.0128251	0.0663887	P13807|Q13085|Q01813
Ferroptosis	KEGG PATHWAY	hsa04216	2	68	0.0147971	0.0744084	O60488|P02794
Amino sugar and nucleotide sugar metabolism	KEGG PATHWAY	hsa00520	2	72	0.0164381	0.0803638	P00387|P06865
FoxO signaling pathway	KEGG PATHWAY	hsa04068	3	207	0.0182034	0.0865892	Q02750|P04040|P04179
Insulin signaling pathway	KEGG PATHWAY	hsa04910	3	216	0.0203156	0.0913454	P13807|Q02750|Q13085
D-Glutamine and D-glutamate metabolism	KEGG PATHWAY	hsa00471	1	7	0.0209432	0.0913454	O94925
Arachidonic acid metabolism	KEGG PATHWAY	hsa00590	2	83	0.0213273	0.0913454	P07203|P42330
Fluid shear stress and atherosclerosis	KEGG PATHWAY	hsa05418	3	222	0.0217959	0.0913454	P78417|P07711|P15559
Amyotrophic lateral sclerosis (ALS)	KEGG PATHWAY	hsa05014	2	84	0.0217983	0.0913454	P07203|P04040
Steroid hormone biosynthesis	KEGG PATHWAY	hsa00140	2	90	0.0247143	0.101156	P42330|P52895
MicroRNAs in cancer	KEGG PATHWAY	hsa05206	3	244	0.0277172	0.110869	P33527|O94925|Q02750
Hepatocellular carcinoma	KEGG PATHWAY	hsa05225	3	255	0.0309683	0.121121	P78417|Q02750|P15559
RNA degradation	KEGG PATHWAY	hsa03018	2	106	0.0332087	0.12706	P09104|Q01813
Longevity regulating pathway - multiple species	KEGG PATHWAY	hsa04213	2	109	0.0349121	0.130735	P04040|P04179
Ubiquinone and other terpenoid-quinone biosynthesis	KEGG PATHWAY	hsa00130	1	13	0.0363664	0.133344	P15559
Drug metabolism - other enzymes	KEGG PATHWAY	hsa00983	2	123	0.0432926	0.1555	P30085|P78417
Chemical carcinogenesis	KEGG PATHWAY	hsa05204	2	129	0.0470916	0.165763	P78417|P52895
Gap junction	KEGG PATHWAY	hsa04540	2	134	0.0503475	0.173748	Q02750|Q71U36
Longevity regulating pathway	KEGG PATHWAY	hsa04211	2	139	0.0536825	0.181695	P04040|P04179
Glycosphingolipid biosynthesis - ganglio series	KEGG PATHWAY	hsa00604	1	25	0.066498	0.220823	P06865
Other types of O-glycan biosynthesis	KEGG PATHWAY	hsa00514	1	26	0.0689666	0.22478	Q9Y2G5
Glycosphingolipid biosynthesis - globo and isoglobo series	KEGG PATHWAY	hsa00603	1	28	0.0738846	0.236431	P06865
Vitamin digestion and absorption	KEGG PATHWAY	hsa04977	1	31	0.0812136	0.246862	P33527
alpha-Linolenic acid metabolism	KEGG PATHWAY	hsa00592	1	31	0.0812136	0.246862	P09110
Antigen processing and presentation	KEGG PATHWAY	hsa04612	2	177	0.0813522	0.246862	P07858|P07711
Thyroid hormone signaling pathway	KEGG PATHWAY	hsa04919	2	183	0.086056	0.256709	Q02750|Q01813
Proximal tubule bicarbonate reclamation	KEGG PATHWAY	hsa04964	1	34	0.0884854	0.259557	O94925
Arginine biosynthesis	KEGG PATHWAY	hsa00220	1	35	0.0908968	0.26226	O94925
Fatty acid elongation	KEGG PATHWAY	hsa00062	1	36	0.0933018	0.264857	P40939
Biosynthesis of unsaturated fatty acids	KEGG PATHWAY	hsa01040	1	40	0.102859	0.287353	P09110
mTOR signaling pathway	KEGG PATHWAY	hsa04150	2	217	0.11413	0.310366	Q02750|Q9HB90
Pentose and glucuronate interconversions	KEGG PATHWAY	hsa00040	1	46	0.11701	0.310366	P15121
Starch and sucrose metabolism	KEGG PATHWAY	hsa00500	1	47	0.119347	0.310366	P13807
Estrogen signaling pathway	KEGG PATHWAY	hsa04915	2	225	0.121045	0.310366	Q02750|P07339
Antifolate resistance	KEGG PATHWAY	hsa01523	1	48	0.121678	0.310366	P33527
beta-Alanine metabolism	KEGG PATHWAY	hsa00410	1	48	0.121678	0.310366	P40939
Necroptosis	KEGG PATHWAY	hsa04217	2	238	0.132494	0.333127	Q9UN37|P02794
Prion diseases	KEGG PATHWAY	hsa05020	1	58	0.144654	0.35858	Q02750
Aminoacyl-tRNA biosynthesis	KEGG PATHWAY	hsa00970	1	59	0.146919	0.359136	Q9NSE4
Ether lipid metabolism	KEGG PATHWAY	hsa00565	1	61	0.151431	0.365094	Q8IV08
Porphyrin and chlorophyll metabolism	KEGG PATHWAY	hsa00860	1	62	0.153678	0.365505	P53004
ABC transporters	KEGG PATHWAY	hsa02010	1	64	0.158155	0.371137	P33527
Phagosome	KEGG PATHWAY	hsa04145	2	271	0.162562	0.376459	P07711|Q71U36
Thyroid cancer	KEGG PATHWAY	hsa05216	1	67	0.164826	0.376745	Q02750
Huntington disease	KEGG PATHWAY	hsa05016	2	281	0.171908	0.387895	P07203|P04179
Lysine degradation	KEGG PATHWAY	hsa00310	1	73	0.178013	0.39129	P40939
Sphingolipid metabolism	KEGG PATHWAY	hsa00600	1	73	0.178013	0.39129	P04062
Bladder cancer	KEGG PATHWAY	hsa05219	1	74	0.180191	0.39129	Q02750
Mineral absorption	KEGG PATHWAY	hsa04978	1	76	0.184529	0.39129	P02794
Arginine and proline metabolism	KEGG PATHWAY	hsa00330	1	76	0.184529	0.39129	P13674
Ovarian steroidogenesis	KEGG PATHWAY	hsa04913	1	81	0.195276	0.408753	P42330
Cysteine and methionine metabolism	KEGG PATHWAY	hsa00270	1	82	0.197409	0.408753	P40926
Pyrimidine metabolism	KEGG PATHWAY	hsa00240	1	84	0.201658	0.412695	P30085
Proteoglycans in cancer	KEGG PATHWAY	hsa05205	2	323	0.212007	0.423727	P07711|Q02750
Glycerolipid metabolism	KEGG PATHWAY	hsa00561	1	89	0.212182	0.423727	P15121
Pathogenic Escherichia coli infection	KEGG PATHWAY	hsa05130	1	90	0.214271	0.423727	Q71U36
VEGF signaling pathway	KEGG PATHWAY	hsa04370	1	96	0.226688	0.443301	Q02750
Endometrial cancer	KEGG PATHWAY	hsa05213	1	100	0.234858	0.444463	Q02750
Acute myeloid leukemia	KEGG PATHWAY	hsa05221	1	100	0.234858	0.444463	Q02750
Long-term depression	KEGG PATHWAY	hsa04730	1	100	0.234858	0.444463	Q02750
Fc epsilon RI signaling pathway	KEGG PATHWAY	hsa04664	1	105	0.244951	0.449318	Q02750
Melanoma	KEGG PATHWAY	hsa05218	1	109	0.252932	0.449318	Q02750
Non-small cell lung cancer	KEGG PATHWAY	hsa05223	1	110	0.254914	0.449318	Q02750
Complement and coagulation cascades	KEGG PATHWAY	hsa04610	1	110	0.254914	0.449318	P09871
Renin secretion	KEGG PATHWAY	hsa04924	1	111	0.25689	0.449318	P07858
Adipocytokine signaling pathway	KEGG PATHWAY	hsa04920	1	113	0.260828	0.449318	O60488
Thyroid hormone synthesis	KEGG PATHWAY	hsa04918	1	114	0.26279	0.449318	P07203
Drug metabolism - cytochrome P450	KEGG PATHWAY	hsa00982	1	115	0.264746	0.449318	P78417
Prolactin signaling pathway	KEGG PATHWAY	hsa04917	1	116	0.266697	0.449318	Q02750
Long-term potentiation	KEGG PATHWAY	hsa04720	1	118	0.270584	0.449318	Q02750
B cell receptor signaling pathway	KEGG PATHWAY	hsa04662	1	120	0.274451	0.449318	Q02750
Metabolism of xenobiotics by cytochrome P450	KEGG PATHWAY	hsa00980	1	120	0.274451	0.449318	P78417
EGFR tyrosine kinase inhibitor resistance	KEGG PATHWAY	hsa01521	1	121	0.276376	0.449318	Q02750
Platinum drug resistance	KEGG PATHWAY	hsa01524	1	122	0.278297	0.449318	P78417
Renal cell carcinoma	KEGG PATHWAY	hsa05211	1	122	0.278297	0.449318	Q02750
Chronic myeloid leukemia	KEGG PATHWAY	hsa05220	1	124	0.282123	0.449318	Q02750
Pancreatic cancer	KEGG PATHWAY	hsa05212	1	125	0.284029	0.449318	Q02750
Pertussis	KEGG PATHWAY	hsa05133	1	125	0.284029	0.449318	P09871
Glioma	KEGG PATHWAY	hsa05214	1	126	0.28593	0.449318	Q02750
GABAergic synapse	KEGG PATHWAY	hsa04727	1	132	0.29723	0.458881	O94925
Glycerophospholipid metabolism	KEGG PATHWAY	hsa00564	1	132	0.29723	0.458881	Q8IV08
Staphylococcus aureus infection	KEGG PATHWAY	hsa05150	1	134	0.300957	0.459441	P09871
PD-L1 expression and PD-1 checkpoint pathway in cancer	KEGG PATHWAY	hsa05235	1	135	0.302813	0.459441	Q02750
ErbB signaling pathway	KEGG PATHWAY	hsa04012	1	141	0.31385	0.468115	Q02750
Progesterone-mediated oocyte maturation	KEGG PATHWAY	hsa04914	1	141	0.31385	0.468115	Q02750
Colorectal cancer	KEGG PATHWAY	hsa05210	1	144	0.319304	0.472247	Q02750
Fc gamma R-mediated phagocytosis	KEGG PATHWAY	hsa04666	1	147	0.324714	0.476248	Q02750
Choline metabolism in cancer	KEGG PATHWAY	hsa05231	1	149	0.328298	0.477401	Q02750
Prostate cancer	KEGG PATHWAY	hsa05215	1	151	0.331863	0.477401	Q02750
Toll-like receptor signaling pathway	KEGG PATHWAY	hsa04620	1	152	0.333638	0.477401	Q02750
TNF signaling pathway	KEGG PATHWAY	hsa04668	1	156	0.340694	0.483565	Q02750
Endocrine resistance	KEGG PATHWAY	hsa01522	1	160	0.347676	0.484221	Q02750
GnRH signaling pathway	KEGG PATHWAY	hsa04912	1	160	0.347676	0.484221	Q02750
Insulin resistance	KEGG PATHWAY	hsa04931	1	161	0.34941	0.484221	P13807
T cell receptor signaling pathway	KEGG PATHWAY	hsa04660	1	163	0.352864	0.485188	Q02750
Melanogenesis	KEGG PATHWAY	hsa04916	1	166	0.358012	0.48845	Q02750
Parathyroid hormone synthesis, secretion and action	KEGG PATHWAY	hsa04928	1	169	0.363119	0.488933	Q02750
Pathways in cancer	KEGG PATHWAY	hsa05200	3	810	0.363922	0.488933	P78417|Q02750|P15559
Serotonergic synapse	KEGG PATHWAY	hsa04726	1	173	0.369867	0.493156	Q02750
Rheumatoid arthritis	KEGG PATHWAY	hsa05323	1	175	0.373214	0.493714	P07711
Glutamatergic synapse	KEGG PATHWAY	hsa04724	1	179	0.379857	0.493714	O94925
Cholinergic synapse	KEGG PATHWAY	hsa04725	1	179	0.379857	0.493714	Q02750
Osteoclast differentiation	KEGG PATHWAY	hsa04380	1	180	0.381506	0.493714	Q02750
Purine metabolism	KEGG PATHWAY	hsa00230	1	186	0.391314	0.501133	Q9Y6X5
Yersinia infection	KEGG PATHWAY	hsa05135	1	187	0.392934	0.501133	Q02750
Ubiquitin mediated proteolysis	KEGG PATHWAY	hsa04120	1	190	0.397767	0.503648	Q15386
Oocyte meiosis	KEGG PATHWAY	hsa04114	1	194	0.404153	0.507955	Q02750
Neurotrophin signaling pathway	KEGG PATHWAY	hsa04722	1	201	0.415168	0.507955	Q02750
Natural killer cell mediated cytotoxicity	KEGG PATHWAY	hsa04650	1	201	0.415168	0.507955	Q02750
Vascular smooth muscle contraction	KEGG PATHWAY	hsa04270	1	201	0.415168	0.507955	Q02750
Relaxin signaling pathway	KEGG PATHWAY	hsa04926	1	202	0.416725	0.507955	Q02750
PI3K-Akt signaling pathway	KEGG PATHWAY	hsa04151	2	538	0.419026	0.507955	P13807|Q02750
Signaling pathways regulating pluripotency of stem cells	KEGG PATHWAY	hsa04550	1	205	0.421372	0.507955	Q02750
Breast cancer	KEGG PATHWAY	hsa05224	1	207	0.424449	0.508184	Q02750
Gastric cancer	KEGG PATHWAY	hsa05226	1	223	0.448496	0.533347	Q02750
Apelin signaling pathway	KEGG PATHWAY	hsa04371	1	230	0.458703	0.538006	Q02750
Phospholipase D signaling pathway	KEGG PATHWAY	hsa04072	1	232	0.461584	0.538006	Q02750
Hepatitis C	KEGG PATHWAY	hsa05160	1	232	0.461584	0.538006	Q02750
Systemic lupus erythematosus	KEGG PATHWAY	hsa05322	1	235	0.465879	0.539439	P09871
Oxytocin signaling pathway	KEGG PATHWAY	hsa04921	1	241	0.474366	0.543398	Q02750
Hepatitis B	KEGG PATHWAY	hsa05161	1	244	0.47856	0.543398	Q02750
Tight junction	KEGG PATHWAY	hsa04530	1	244	0.47856	0.543398	Q71U36
NOD-like receptor signaling pathway	KEGG PATHWAY	hsa04621	1	247	0.482721	0.544609	P07858
Cushing syndrome	KEGG PATHWAY	hsa04934	1	250	0.486849	0.545767	Q02750
cGMP-PKG signaling pathway	KEGG PATHWAY	hsa04022	1	262	0.50304	0.560348	Q02750
Influenza A	KEGG PATHWAY	hsa05164	1	271	0.514851	0.569898	Q02750
Cellular senescence	KEGG PATHWAY	hsa04218	1	276	0.521293	0.573423	Q02750
Alcoholism	KEGG PATHWAY	hsa05034	1	286	0.533925	0.58367	Q02750
Chemokine signaling pathway	KEGG PATHWAY	hsa04062	1	291	0.540117	0.586794	Q02750
Kaposi sarcoma-associated herpesvirus infection	KEGG PATHWAY	hsa05167	1	295	0.545013	0.58848	Q02750
Tuberculosis	KEGG PATHWAY	hsa05152	1	312	0.565251	0.606611	P07339
Rap1 signaling pathway	KEGG PATHWAY	hsa04015	1	321	0.575604	0.612683	Q02750
Focal adhesion	KEGG PATHWAY	hsa04510	1	323	0.577871	0.612683	Q02750
Human immunodeficiency virus 1 infection	KEGG PATHWAY	hsa05170	1	333	0.58903	0.620527	Q02750
Regulation of actin cytoskeleton	KEGG PATHWAY	hsa04810	1	336	0.592321	0.620527	Q02750
cAMP signaling pathway	KEGG PATHWAY	hsa04024	1	350	0.607337	0.627257	Q02750
Thermogenesis	KEGG PATHWAY	hsa04714	1	350	0.607337	0.627257	O60488
Ras signaling pathway	KEGG PATHWAY	hsa04014	1	352	0.609438	0.627257	Q02750
Human cytomegalovirus infection	KEGG PATHWAY	hsa05163	1	360	0.617728	0.632094	Q02750
Endocytosis	KEGG PATHWAY	hsa04144	1	371	0.628845	0.63975	Q9UN37
Human T-cell leukemia virus 1 infection	KEGG PATHWAY	hsa05166	1	382	0.639644	0.646996	Q02750
MAPK signaling pathway	KEGG PATHWAY	hsa04010	1	446	0.696599	0.700579	Q02750
Human papillomavirus infection	KEGG PATHWAY	hsa05165	1	486	0.727588	0.727588	Q02750
